# Supplementary material for: Genome-wide analyses of 200,453 individuals yield new insights into the causes and consequences of clonal hematopoiesis
Source: Nat Genet. 2022 Jul 14;54(8):1155–66. doi: 10.1038/s41588-022-01121-z (PMC9355874; doi:10.1038/s41588-022-01121-z)
Supplement: Supplementary file 3 — Supplementary Tables 1–42. [file 41588_2022_1121_MOESM3_ESM.xlsx]

## Sheet: ST1
Supplementary Table 1: List of genes used for variant calling and their WES coverage.
Gene	Coverage
ASXL1	72.63
ATM	40.49
BCOR	48.59
BCORL1	54.47
BRAF	49.92
BRCC3	33.29
CALR	55.07
CBL	47.44
CSF1R	59.16
DNMT3A	76.72
EZH2	41.01
FLT3	31.26
GNAS	50.25
GNB1	30.68
IDH1	33.49
IDH2	43.49
JAK2	27.49
KDM6A	30.43
KIT	36.1
KRAS	27.78
MPL	61.1
MYD88	66.65
NPM1	30.01
NRAS	28.97
PHF6	29.05
PIGA	29.76
PPM1D	60.71
PRPF40B	62.51
RAD21	38.87
RUNX1	55.77
SF1	42.6
SF3A1	45.61
SF3B1	32.08
SMC1A	36.77
SMC3	31.02
SRSF2	71.98
STAG2	28.61
STAT3	62.09
TET2	49.68
TP53	46.15
U2AF1	27.74
U2AF2	77.03
ZRSR2	47.4

## Sheet: ST2
Supplementary Table 2: List of CH hotspots.
Gene	Amino acid change
BRAF	V600E
BRAF	V600K
CBL	E366K
CBL	E366X
CBL	L380R
CBL	L380P
CBL	C384R
CBL	C384Y
CBL	C384W
CBL	C396G
CBL	C396R
CBL	C396S
CBL	C396Y
CBL	C396C
CBL	C404G
CBL	C404S
CBL	C404R
CBL	C404Y
CBL	C404W
CBL	R420X
CBL	R420G
CBL	R420P
CBL	R420Q
CBL	R420L
DNMT3A	R882H
DNMT3A	R882P
DNMT3A	R882C
DNMT3A	R882S
DNMT3A	R635P
DNMT3A	R635Q
DNMT3A	R635W
GNAS	R201C
GNAS	R201S
GNAS	R201H
GNB1	K89T
GNB1	K89E
GNB1	I80T
GNB1	K78E
GNB1	K57T
GNB1	K57E
IDH1	R132H
IDH1	R132L
IDH1	R132G
IDH1	R132C
IDH1	R132S
IDH2	R172S
IDH2	R172S
IDH2	R172M
IDH2	R172K
IDH2	R172T
IDH2	R172W
IDH2	R172G
IDH2	R140Q
IDH2	R140L
IDH2	R140W
JAK2	V617F
KIT	D816H
KIT	D816V
KIT	N822K
KIT	N822K
KRAS	A146V
KRAS	A146T
KRAS	A146P
KRAS	Q61H
KRAS	Q61H
KRAS	Q61L
KRAS	Q61P
KRAS	Q61R
KRAS	Q61E
KRAS	Q61K
KRAS	G13D
KRAS	G13C
KRAS	G12D
KRAS	G12A
KRAS	G12V
KRAS	G12C
KRAS	G12S
KRAS	G12R
MPL	S505C
MPL	S505N
MPL	W515R
MPL	W515R
MPL	W515L
MPL	W515S
NRAS	Q61H
NRAS	Q61H
NRAS	Q61P
NRAS	Q61R
NRAS	Q61L
NRAS	Q61K
NRAS	G13A
NRAS	G13V
NRAS	G13D
NRAS	G13S
NRAS	G13R
NRAS	G13C
NRAS	G12V
NRAS	G12D
NRAS	G12A
NRAS	G12C
NRAS	G12R
NRAS	G12S
SF3B1	G742D
SF3B1	K700E
SF3B1	K666N
SF3B1	K666N
SF3B1	K666R
SF3B1	K666M
SF3B1	K666T
SF3B1	K666Q
SF3B1	K666E
SRSF2	P95H
SRSF2	P95R
SRSF2	P95L
TET2	R550X
TET2	I1873T
U2AF1	Q157P
U2AF1	Q157R
U2AF1	R156H
U2AF1	S34F
U2AF1	S34Y

## Sheet: ST3
Supplementary Table 3: CH gene driver mutations included in this study.
Gene	Reported mutations used for variant calling	Accession
ASXL1	Frameshift/nonsense/splice-site in exon 12-13	ENST00000375687
ATM	Frameshift/nonsense/splice-site	ENST00000278616
BCOR	Frameshift/nonsense/splice-site	ENST00000378444
BCORL1	Frameshift/nonsense/splice-site	ENST00000540052
BRAF	G464E, G464V, G466E, G466V, G469, G469R, G469E, G469A, G469V, V471F, V472S, L485W, N581S, I582M, I592M, I592V, D594N, D594G, D594V, D594E, F595L, F595S, G596R, L597V, L597S, L597Q, L597R, A598V, V600M, V600L, V600K, V600R, V600E, V600A, V600G, V600D, K601E, K601N, R603*, W604R, W604G, S605G, S605F, S605N, G606E, G606A, G606V, H608R, H608L, G615R, S616P, S616F, L618S, L618W	ENST00000646891
BRCC3	Frameshift/nonsense/splice-site	ENST00000369462
CARL	Frameshift in exon 9	ENST00000316448
CBL	Missense in Linker/RING finger domains (p.345-434)	ENST00000264033
CSF1R	Missense at L301 / Y969	ENST00000286301
DNMT3A	Frameshift/nonsense/splice-site, F290I, F290C, V296M, P307S, P307R, R326H, R326L, R326C, R326S, G332R, G332E, V339A, V339M, V339G, L344Q, L344P, R366P, R366H, R366G, A368T, A368V, R379H, R379C, I407T, I407N, I407S, F414L, F414S, F414C, A462V, K468R, C497G, C497Y, Q527H, Q527P, Y533C, S535F, C537G, C537R, G543A, G543S, G543C, L547H, L547P, L547F, M548I, M548K, G550R, W581R, W581G, W581C, R604Q, R6…	ENST00000264709
EZH2	Frameshift/nonsense/splice-site, Q62R, N102S, F145S, F145C, F145Y, F145L, G159R, E164D, R202Q, K238E, E244K, R283Q, H292R, P488S, R497Q, R561H, T568I, K629E, Y641N, Y641H, Y641S, Y641C, Y641F, D659Y, D659G, V674M, A677G, A677V, R679C, R679H, R685C, R685H, A687V, N688I, N688K, H689Y, S690P, I708V, I708T, I708M, E720K, E740K	ENST00000320356
FLT3	V579A, V592A, V592I, F594L, FY590-591GD, D835Y, D835H, D835E, del835	ENST00000241453
GNAS	Missense at R201, Q227, R374	ENST00000371100
GNB1	Missense at K57, D76, K78, I80, N88, K89	ENST00000610897
IDH1	Missense at R132, V178I	ENST00000415913
IDH2	Missense at R140, R172	ENST00000330062
JAK2	Missense at N533D, N533Y, N533S, H538R, K539E, K539L, I540T, I540V, V617F, R683S, R683G; indel in aa range p.537-547	ENST00000381652
KDM6A	Frameshift/nonsense/splice-site, del419	ENST00000377967
KIT	Frameshift; ins503, V559A, V559D, V559G, V559I, V560D, V560A, V560G, V560E, del560, E561K, del579, P627L, P627T, R634W, K642E, K642Q, V654A, V654E, H697Y, H697D, E761D, K807R, D816H, D816Y, D816F, D816I, D816V, D816H, del551-559	ENST00000288135
KRAS	Missense at G12, G13, V14I, T58I, G60, Q61, K117, A146	ENST00000256078
MPL	Missense at S505G, S505N, S505C, L510P, del513, W515A, W515R, W515K, W515S, W515L, A519T, A519V, Y591D, W515	ENST00000372470
MYD88	Missense at L265, V217F, S219C, M240T, S251N, P266, L273P	ENST00000417037
NPM1	Frameshift p.W288fs (insertion at c.859_860, 860_861, 862_863, 863_864)	ENST00000296930
NRAS	Missense at G12, G13, G60, Q61,T74P, A146	ENST00000369535
PHF6	Frameshift/nonsense/splice-site	ENST00000332070
PIGA	Frameshift/nonsense/splice-site	ENST00000333590
PPM1D	Frameshift/nonsense/splice-site in exon 5 or 6	ENST00000305921
PRPF40B	Frameshift/nonsense/splice-site; P15H, M58I, P405L, P562S	ENST00000548825
RAD21	Frameshift/nonsense/splice-site, R65Q, H208R, Q474R	ENST00000297338
RUNX1	Frameshift/nonsense/splice-site, S73F, H78Q, H78L, R80C, R80P, R80H, L85Q, P86L, P86H, S114L, D133Y, L134P, R135G, R135K, R135S, R139Q, R142S, A165V, R174Q, R177L, R177Q, A224T, D171G, D171V, D171N, R205W, R223C	ENST00000300305
SF1	Frameshift/nonsense/splice-site, T454M, Y476C, A508G	ENST00000377387
SF3A1	Frameshift/nonsense/splice-site, A57S, M117I, K166T, Y271C	ENST00000215793
SF3B1	G347V, R387W, R387Q, E592K, E622D, Y623C, R625, H662Q, H662D, T663I, K666N, K666T, K666E, K666R, K666Q, K700E, V701F, A708T, G740R, G740E, G742D, A744P, D781G, E783K, R831Q, L833F, E862K, R957Q	ENST00000335508
SMC1A	R96, K190T, R586, M689V, R807H, R1090H, R1090C	ENST00000322213
SMC3	Frameshift/nonsense/splice-site, R155I, Q367E, D392V, K571R, R661P, G662C	ENST00000361804
SRSF2	Y44H, P95, P107H	ENST00000392485
STAG2	Frameshift/nonsense/splice-site	ENST00000218089
STAT3	M206K, G618R, Y640F, N642H, N647I, D661N, D661H, D661Y, D661V	ENST00000264657
TET2	Frameshift/nonsense/splice-site, missense mutations in catalytic domains (p.1104-1481 and 1843-2002)	ENST00000540549
TP53	Frameshift/nonsense/splice-site, S46F, G105C, G105R, G105D, G108S, G108C, R110L, R110C, T118A, T118R, T118I, S127F, S127Y, L130V, L130F, K132Q, K132E, K132W, K132R, K132M, K132N, F134V, F134L, F134S, C135W, C135S, C135F, C135G, C135Y, Q136K, Q136E, Q136P, Q136R, Q136L, Q136H, A138P, A138V, A138A, A138T, T140I, C141R, C141G, C141A, C141Y, C141S, C141F, C141W, V143M, V143A, V143E, L145Q, W146C, W14…	ENST00000269305
U2AF1	D14G, S34F, S34Y, R35L, R156H, R156Q, Q157R, Q157P	ENST00000291552
U2AF2	R18W, Q143L, M144I, L187V, Q190L	ENST00000308924
ZRSR2	Frameshift/nonsense/splice-site, R126P, E133G, C181F, H191Y, I202N, F239V, F239Y, N261Y, C280R, C302R, C326R, H330R, N382K	ENST00000307771

## Sheet: ST4
Supplementary Table 4: List of somatic driver mutations identified in the study cohort.
CHROM	POS	REF	ALT	VAF	SYMBOL	TRANSCRIPT	CONSEQUENCE	AA CHANGE
chr1	1806477	T	C	0.19	GNB1	ENST00000610897	missense_variant	p.K89E
chr1	1806480	T	C	0.238	GNB1	ENST00000610897	missense_variant	p.N88D
chr1	1806503	A	G	0.44	GNB1	ENST00000610897	missense_variant	p.I80T
chr1	1806509	T	C	0.118	GNB1	ENST00000610897	missense_variant	p.K78R
chr1	1806515	T	C	0.111	GNB1	ENST00000610897	missense_variant	p.D76G
chr1	1815788	C	G	0.176	GNB1	ENST00000610897	missense_variant	p.K57N
chr1	1815788	C	A	0.133	GNB1	ENST00000610897	missense_variant	p.K57N
chr1	1815788	C	A	0.143	GNB1	ENST00000610897	missense_variant	p.K57N
chr1	1815788	C	A	0.176	GNB1	ENST00000610897	missense_variant	p.K57N
chr1	1815788	C	A	0.107	GNB1	ENST00000610897	missense_variant	p.K57N
chr1	1815788	C	A	0.086	GNB1	ENST00000610897	missense_variant	p.K57N
chr1	1815788	C	A	0.143	GNB1	ENST00000610897	missense_variant	p.K57N
chr1	1815788	C	G	0.162	GNB1	ENST00000610897	missense_variant	p.K57N
chr1	1815789	T	A	0.111	GNB1	ENST00000610897	missense_variant	p.K57M
chr1	1815789	T	A	0.269	GNB1	ENST00000610897	missense_variant	p.K57M
chr1	1815789	T	G	0.185	GNB1	ENST00000610897	missense_variant	p.K57T
chr1	1815790	T	C	0.154	GNB1	ENST00000610897	missense_variant	p.K57E
chr1	1815790	T	C	0.062	GNB1	ENST00000610897	missense_variant	p.K57E
chr1	1815790	T	C	0.128	GNB1	ENST00000610897	missense_variant	p.K57E
chr1	1815790	T	C	0.263	GNB1	ENST00000610897	missense_variant	p.K57E
chr1	1815790	T	C	0.296	GNB1	ENST00000610897	missense_variant	p.K57E
chr1	1815790	T	C	0.208	GNB1	ENST00000610897	missense_variant	p.K57E
chr1	1815790	T	C	0.091	GNB1	ENST00000610897	missense_variant	p.K57E
chr1	1815790	T	C	0.088	GNB1	ENST00000610897	missense_variant	p.K57E
chr1	1815790	T	C	0.118	GNB1	ENST00000610897	missense_variant	p.K57E
chr1	1815790	T	C	0.154	GNB1	ENST00000610897	missense_variant	p.K57E
chr1	1815790	T	C	0.136	GNB1	ENST00000610897	missense_variant	p.K57E
chr1	1815790	T	C	0.154	GNB1	ENST00000610897	missense_variant	p.K57E
chr1	1815790	T	C	0.114	GNB1	ENST00000610897	missense_variant	p.K57E
chr1	1815790	T	C	0.188	GNB1	ENST00000610897	missense_variant	p.K57E
chr1	1815790	T	C	0.296	GNB1	ENST00000610897	missense_variant	p.K57E
chr1	1815790	T	C	0.125	GNB1	ENST00000610897	missense_variant	p.K57E
chr1	1815790	T	C	0.135	GNB1	ENST00000610897	missense_variant	p.K57E
chr1	1815790	T	C	0.312	GNB1	ENST00000610897	missense_variant	p.K57E
chr1	1815790	T	C	0.137	GNB1	ENST00000610897	missense_variant	p.K57E
chr1	1815790	T	C	0.158	GNB1	ENST00000610897	missense_variant	p.K57E
chr1	1815790	T	C	0.083	GNB1	ENST00000610897	missense_variant	p.K57E
chr1	1815790	T	C	0.069	GNB1	ENST00000610897	missense_variant	p.K57E
chr1	1815790	T	C	0.174	GNB1	ENST00000610897	missense_variant	p.K57E
chr1	1815790	T	C	0.227	GNB1	ENST00000610897	missense_variant	p.K57E
chr1	1815790	T	C	0.073	GNB1	ENST00000610897	missense_variant	p.K57E
chr1	1815790	T	C	0.185	GNB1	ENST00000610897	missense_variant	p.K57E
chr1	1815790	T	C	0.175	GNB1	ENST00000610897	missense_variant	p.K57E
chr1	1815790	T	C	0.157	GNB1	ENST00000610897	missense_variant	p.K57E
chr1	1815790	T	C	0.233	GNB1	ENST00000610897	missense_variant	p.K57E
chr1	1815790	T	C	0.111	GNB1	ENST00000610897	missense_variant	p.K57E
chr1	1815790	T	C	0.184	GNB1	ENST00000610897	missense_variant	p.K57E
chr1	1815790	T	C	0.357	GNB1	ENST00000610897	missense_variant	p.K57E
chr1	1815790	T	C	0.227	GNB1	ENST00000610897	missense_variant	p.K57E
chr1	1815790	T	C	0.222	GNB1	ENST00000610897	missense_variant	p.K57E
chr1	1815790	T	C	0.148	GNB1	ENST00000610897	missense_variant	p.K57E
chr1	1815790	T	C	0.065	GNB1	ENST00000610897	missense_variant	p.K57E
chr1	1815790	T	C	0.2	GNB1	ENST00000610897	missense_variant	p.K57E
chr1	1815790	T	C	0.095	GNB1	ENST00000610897	missense_variant	p.K57E
chr1	1815790	T	C	0.105	GNB1	ENST00000610897	missense_variant	p.K57E
chr1	1815790	T	C	0.091	GNB1	ENST00000610897	missense_variant	p.K57E
chr1	1815790	T	C	0.158	GNB1	ENST00000610897	missense_variant	p.K57E
chr1	1815790	T	C	0.13	GNB1	ENST00000610897	missense_variant	p.K57E
chr1	1815790	T	C	0.111	GNB1	ENST00000610897	missense_variant	p.K57E
chr1	1815790	T	C	0.088	GNB1	ENST00000610897	missense_variant	p.K57E
chr1	1815790	T	C	0.054	GNB1	ENST00000610897	missense_variant	p.K57E
chr1	1815790	T	C	0.207	GNB1	ENST00000610897	missense_variant	p.K57E
chr1	1815790	T	C	0.1	GNB1	ENST00000610897	missense_variant	p.K57E
chr1	1815790	T	C	0.069	GNB1	ENST00000610897	missense_variant	p.K57E
chr1	1815790	T	C	0.146	GNB1	ENST00000610897	missense_variant	p.K57E
chr1	1815790	T	C	0.053	GNB1	ENST00000610897	missense_variant	p.K57E
chr1	1815790	T	C	0.179	GNB1	ENST00000610897	missense_variant	p.K57E
chr1	1815790	T	C	0.533	GNB1	ENST00000610897	missense_variant	p.K57E
chr1	1815790	T	C	0.174	GNB1	ENST00000610897	missense_variant	p.K57E
chr1	1815790	T	C	0.125	GNB1	ENST00000610897	missense_variant	p.K57E
chr1	1815790	T	C	0.312	GNB1	ENST00000610897	missense_variant	p.K57E
chr1	1815790	T	C	0.357	GNB1	ENST00000610897	missense_variant	p.K57E
chr1	1815790	T	C	0.343	GNB1	ENST00000610897	missense_variant	p.K57E
chr1	1815790	T	C	0.15	GNB1	ENST00000610897	missense_variant	p.K57E
chr1	1815790	T	C	0.167	GNB1	ENST00000610897	missense_variant	p.K57E
chr1	1815790	T	C	0.25	GNB1	ENST00000610897	missense_variant	p.K57E
chr1	1815790	T	C	0.2	GNB1	ENST00000610897	missense_variant	p.K57E
chr1	1815790	T	C	0.286	GNB1	ENST00000610897	missense_variant	p.K57E
chr1	1815790	T	C	0.35	GNB1	ENST00000610897	missense_variant	p.K57E
chr1	1815790	T	C	0.292	GNB1	ENST00000610897	missense_variant	p.K57E
chr1	1815790	T	C	0.25	GNB1	ENST00000610897	missense_variant	p.K57E
chr1	1815790	T	C	0.167	GNB1	ENST00000610897	missense_variant	p.K57E
chr1	1815790	T	C	0.172	GNB1	ENST00000610897	missense_variant	p.K57E
chr1	1815790	T	C	0.4	GNB1	ENST00000610897	missense_variant	p.K57E
chr1	1815790	T	C	0.4	GNB1	ENST00000610897	missense_variant	p.K57E
chr1	1815790	T	C	0.2	GNB1	ENST00000610897	missense_variant	p.K57E
chr1	1815790	T	C	0.448	GNB1	ENST00000610897	missense_variant	p.K57E
chr1	1815790	T	C	0.15	GNB1	ENST00000610897	missense_variant	p.K57E
chr1	1815790	T	C	0.444	GNB1	ENST00000610897	missense_variant	p.K57E
chr1	1815790	T	C	0.286	GNB1	ENST00000610897	missense_variant	p.K57E
chr1	1815790	T	C	0.31	GNB1	ENST00000610897	missense_variant	p.K57E
chr1	1815790	T	C	0.345	GNB1	ENST00000610897	missense_variant	p.K57E
chr1	1815790	T	C	0.216	GNB1	ENST00000610897	missense_variant	p.K57E
chr1	1815790	T	C	0.333	GNB1	ENST00000610897	missense_variant	p.K57E
chr1	1815790	T	C	0.391	GNB1	ENST00000610897	missense_variant	p.K57E
chr1	1815790	T	C	0.238	GNB1	ENST00000610897	missense_variant	p.K57E
chr1	1815790	T	C	0.158	GNB1	ENST00000610897	missense_variant	p.K57E
chr1	1815790	T	C	0.136	GNB1	ENST00000610897	missense_variant	p.K57E
chr1	1815790	T	C	0.32	GNB1	ENST00000610897	missense_variant	p.K57E
chr1	1815790	T	C	0.429	GNB1	ENST00000610897	missense_variant	p.K57E
chr1	1815790	T	C	0.231	GNB1	ENST00000610897	missense_variant	p.K57E
chr1	1815790	T	C	0.226	GNB1	ENST00000610897	missense_variant	p.K57E
chr1	1815790	T	C	0.357	GNB1	ENST00000610897	missense_variant	p.K57E
chr1	1815790	T	C	0.158	GNB1	ENST00000610897	missense_variant	p.K57E
chr1	1815790	T	C	0.4	GNB1	ENST00000610897	missense_variant	p.K57E
chr1	1815790	T	C	0.5	GNB1	ENST00000610897	missense_variant	p.K57E
chr1	1815790	T	C	0.222	GNB1	ENST00000610897	missense_variant	p.K57E
chr1	1815790	T	C	0.179	GNB1	ENST00000610897	missense_variant	p.K57E
chr1	1815790	T	C	0.276	GNB1	ENST00000610897	missense_variant	p.K57E
chr1	1815790	T	C	0.176	GNB1	ENST00000610897	missense_variant	p.K57E
chr1	43349307	A	T	0.267	MPL	ENST00000372470	missense_variant	p.S505C
chr1	43349320	GCCT	G	0.039	MPL	ENST00000372470	inframe_deletion	p.L513del
chr1	43349321	CCTGCTG	C	0.034	MPL	ENST00000372470	inframe_deletion	p.L512_L513del
chr1	43349321	CCTGCTG	C	0.029	MPL	ENST00000372470	inframe_deletion	p.L512_L513del
chr1	43349323	T	C	0.391	MPL	ENST00000372470	missense_variant	p.L510P
chr1	43349323	T	C	0.515	MPL	ENST00000372470	missense_variant	p.L510P
chr1	43349337	TG	AA	0.189	MPL	ENST00000372470	missense_variant	p.W515K
chr1	43349338	G	T	0.811	MPL	ENST00000372470	missense_variant	p.W515L
chr1	43349338	G	T	0.162	MPL	ENST00000372470	missense_variant	p.W515L
chr1	43349338	G	T	0.213	MPL	ENST00000372470	missense_variant	p.W515L
chr1	43349338	G	T	0.22	MPL	ENST00000372470	missense_variant	p.W515L
chr1	43349338	G	T	0.093	MPL	ENST00000372470	missense_variant	p.W515L
chr1	43349338	G	T	0.104	MPL	ENST00000372470	missense_variant	p.W515L
chr1	43349338	G	T	0.191	MPL	ENST00000372470	missense_variant	p.W515L
chr1	43349338	G	T	0.28	MPL	ENST00000372470	missense_variant	p.W515L
chr1	43349339	G	A	0.034	MPL	ENST00000372470	stop_gained	p.W515*
chr1	43352635	T	G	0.089	MPL	ENST00000372470	missense_variant	p.Y591D
chr1	114709604	TCCCGTA	T	0.067	NRAS	ENST00000369535	inframe_deletion	p.Y137_G138del
chr1	114709607	C	A	0.053	NRAS	ENST00000369535	missense_variant	p.G138W
chr1	114709607	C	T	0.042	NRAS	ENST00000369535	missense_variant	p.G138R
chr1	114713909	G	A	0.077	NRAS	ENST00000369535	stop_gained	p.Q61*
chr1	114713911	C	A	0.097	NRAS	ENST00000369535	missense_variant	p.G60V
chr1	114713912	C	T	0.128	NRAS	ENST00000369535	missense_variant	p.G60R
chr1	114713912	C	T	0.292	NRAS	ENST00000369535	missense_variant	p.G60R
chr1	114716120	ACAC	A	0.045	NRAS	ENST00000369535	inframe_deletion	p.G13del
chr1	114716120	ACAC	A	0.071	NRAS	ENST00000369535	inframe_deletion	p.G13del
chr1	114716123	C	T	0.056	NRAS	ENST00000369535	missense_variant	p.G13D
chr1	114716124	C	A	0.192	NRAS	ENST00000369535	missense_variant	p.G13C
chr1	114716125	ACC	A	0.034	NRAS	ENST00000369535	frameshift_variant	p.G12Wfs*19
chr1	114716126	C	T	0.22	NRAS	ENST00000369535	missense_variant	p.G12D
chr1	114716126	C	T	0.75	NRAS	ENST00000369535	missense_variant	p.G12D
chr1	114716126	C	T	0.152	NRAS	ENST00000369535	missense_variant	p.G12D
chr1	114716126	C	T	0.111	NRAS	ENST00000369535	missense_variant	p.G12D
chr1	114716126	C	T	0.267	NRAS	ENST00000369535	missense_variant	p.G12D
chr1	114716127	C	CAGATCGGAAGAGCG	0.12	NRAS	ENST00000369535	frameshift_variant	p.G12Rfs*13
chr1	114716127	C	A	0.125	NRAS	ENST00000369535	missense_variant	p.G12C
chr1	114716127	C	T	0.114	NRAS	ENST00000369535	missense_variant	p.G12S
chr10	110578628	GA	G	0.125	SMC3	ENST00000361804	frameshift_variant	p.N119Mfs*3
chr10	110578628	GA	G	0.114	SMC3	ENST00000361804	frameshift_variant	p.N119Mfs*3
chr10	110580973	GTGTA	G	0.179	SMC3	ENST00000361804	frameshift_variant	p.Y168Tfs*10
chr10	110582022	G	A	0.13	SMC3	ENST00000361804	stop_gained	p.W216*
chr10	110584232	C	T	0.043	SMC3	ENST00000361804	stop_gained	p.R381*
chr10	110584293	CTT	C	0.048	SMC3	ENST00000361804	frameshift_variant	p.L402Rfs*5
chr10	110590415	ATT	A	0.111	SMC3	ENST00000361804	frameshift_variant	p.L506Kfs*33
chr10	110591032	A	G	0.083	SMC3	ENST00000361804	missense_variant	p.K571R
chr10	110593215	C	CAAACCTTCCAAAGTAATACAG	0.075	SMC3	ENST00000361804	stop_gained	p.T652_L653insNLPK*
chr10	110599722	AGAACTGGG	A	0.089	SMC3	ENST00000361804	frameshift_variant	p.E780Nfs*2
chr10	110601972	C	T	0.047	SMC3	ENST00000361804	stop_gained	p.R967*
chr10	110602642	C	T	0.114	SMC3	ENST00000361804	stop_gained	p.Q1092*
chr10	110602642	C	T	0.056	SMC3	ENST00000361804	stop_gained	p.Q1092*
chr11	64765518	CCTGGCGGCCCGGTTTGGGGAGAGGCAAAGGGAGTTGGGTGAGGAGAGAAAGAAGACAAAGAAGACACTCGATGCTACGGGGCGCCAGGAGAGCCCAAG	C	0.095	SF1	ENST00000377387	splice_acceptor_variant	NA
chr11	64767006	A	AG	0.098	SF1	ENST00000377387	frameshift_variant	p.P618Sfs*79
chr11	64767039	CGGCGGCGGCATCATGCCCATAGGTGGTGGCGGCATCATACCTGTGGACAGGTGGAGGCAAAGATGAGGCCTCAGGGAAA	C	0.032	SF1	ENST00000377387	splice_acceptor_variant	NA
chr11	64767623	TGGTGGTGGTGGCTGCATCCAAGGGGGTGGGGGTCCATTGGGGTTGTGCTGCATGGGATGTCCACCATGCCCACCTGTCAGGCTGGGTAATG	T	0.093	SF1	ENST00000377387	frameshift_variant	p.P525Hfs*3
chr11	64767673	G	A	0.035	SF1	ENST00000377387	stop_gained	p.Q539*
chr11	64767776	G	C	0.213	SF1	ENST00000377387	stop_gained	p.Y504*
chr11	64769275	G	A	0.034	SF1	ENST00000377387	stop_gained	p.Q368*
chr11	64769275	G	A	0.105	SF1	ENST00000377387	stop_gained	p.Q368*
chr11	64769275	G	A	0.079	SF1	ENST00000377387	stop_gained	p.Q368*
chr11	64778003	CGGGCCCGGCTGCTGGTCCTTACGCGGCGGCT	C	0.089	SF1	ENST00000377387	frameshift_variant	p.Q120Rfs*28
chr11	64778252	C	CGCGAGACGCACAAAGAGGGAGGAGAGAG	0.089	SF1	ENST00000377387	frameshift_variant	p.P48Sfs*86
chr11	64778279	AGGCCCGGGTGCAGGCGGAG	A	0.024	SF1	ENST00000377387	frameshift_variant	p.P32Lfs*22
chr11	64778279	AGGCCCGGGTGCAGGCGGAG	A	0.039	SF1	ENST00000377387	frameshift_variant	p.P32Lfs*22
chr11	64778279	AGGCCCGGGTGCAGGCGGAG	A	0.391	SF1	ENST00000377387	frameshift_variant	p.P32Lfs*22
chr11	64778279	AGGCCCGGGTGCAGGCGGAG	A	0.04	SF1	ENST00000377387	frameshift_variant	p.P32Lfs*22
chr11	64778279	AGGCCCGGGTGCAGGCGGAG	A	0.414	SF1	ENST00000377387	frameshift_variant	p.P32Lfs*22
chr11	64778279	AGGCCCGGGTGCAGGCGGAG	A	0.432	SF1	ENST00000377387	frameshift_variant	p.P32Lfs*22
chr11	64778333	CG	C	0.034	SF1	ENST00000377387	frameshift_variant	p.P20Rfs*40
chr11	64778341	GC	G	0.509	SF1	ENST00000377387	frameshift_variant	p.L18Cfs*42
chr11	64778341	GC	G	0.032	SF1	ENST00000377387	frameshift_variant	p.L18Cfs*42
chr11	64778341	GC	G	0.4	SF1	ENST00000377387	frameshift_variant	p.L18Cfs*42
chr11	64778344	CG	C	0.058	SF1	ENST00000377387	frameshift_variant	p.L18Cfs*42
chr11	64778344	CG	C	0.073	SF1	ENST00000377387	frameshift_variant	p.L18Cfs*42
chr11	64778344	CG	C	0.055	SF1	ENST00000377387	frameshift_variant	p.L18Cfs*42
chr11	64778344	CG	C	0.059	SF1	ENST00000377387	frameshift_variant	p.L18Cfs*42
chr11	64778344	CG	C	0.036	SF1	ENST00000377387	frameshift_variant	p.L18Cfs*42
chr11	64778344	CG	C	0.067	SF1	ENST00000377387	frameshift_variant	p.L18Cfs*42
chr11	64778344	CG	C	0.1	SF1	ENST00000377387	frameshift_variant	p.L18Cfs*42
chr11	64778344	CG	C	0.045	SF1	ENST00000377387	frameshift_variant	p.L18Cfs*42
chr11	64778344	CG	C	0.063	SF1	ENST00000377387	frameshift_variant	p.L18Cfs*42
chr11	64778344	CG	C	0.063	SF1	ENST00000377387	frameshift_variant	p.L18Cfs*42
chr11	64778344	CG	C	0.106	SF1	ENST00000377387	frameshift_variant	p.L18Cfs*42
chr11	64778344	CG	C	0.404	SF1	ENST00000377387	frameshift_variant	p.L18Cfs*42
chr11	64778345	GGGGGGGCCCAGCTTACCCAACGGCGTGGCGTTCGCTCCGGTCGCCATGGCGCCCCCGGGGACAGGCACCGGCACCTGCTTTTCCTCTGCGGCGGCTTCTCCTTCGCAAGCCTCCC	G	0.063	SF1	ENST00000377387	start_lost	NA
chr11	108227819	CAATT	C	0.047	ATM	ENST00000278616	frameshift_variant	p.I40Nfs*3
chr11	108227819	CAATT	C	0.051	ATM	ENST00000278616	frameshift_variant	p.I40Nfs*3
chr11	108227843	C	A	0.041	ATM	ENST00000278616	stop_gained	p.S47*
chr11	108229183	TA	T	0.054	ATM	ENST00000278616	frameshift_variant	p.L64Ffs*12
chr11	108229185	C	T	0.054	ATM	ENST00000278616	stop_gained	p.Q65*
chr11	108229301	C	G	0.091	ATM	ENST00000278616	stop_gained	p.Y103*
chr11	108235693	G	T	0.1	ATM	ENST00000278616	stop_gained	p.E119*
chr11	108235693	G	T	0.111	ATM	ENST00000278616	stop_gained	p.E119*
chr11	108235730	C	A	0.041	ATM	ENST00000278616	stop_gained	p.S131*
chr11	108235730	C	A	0.048	ATM	ENST00000278616	stop_gained	p.S131*
chr11	108235730	C	A	0.1	ATM	ENST00000278616	stop_gained	p.S131*
chr11	108235804	TG	T	0.182	ATM	ENST00000278616	frameshift_variant	p.W156Cfs*10
chr11	108244057	C	T	0.043	ATM	ENST00000278616	stop_gained	p.Q201*
chr11	108244805	C	G	0.061	ATM	ENST00000278616	stop_gained	p.S227*
chr11	108244867	C	T	0.029	ATM	ENST00000278616	stop_gained	p.R248*
chr11	108244867	C	T	0.091	ATM	ENST00000278616	stop_gained	p.R248*
chr11	108244873	C	T	0.045	ATM	ENST00000278616	stop_gained	p.R250*
chr11	108244873	C	T	0.318	ATM	ENST00000278616	stop_gained	p.R250*
chr11	108244954	G	T	0.087	ATM	ENST00000278616	stop_gained	p.E277*
chr11	108244954	G	T	0.569	ATM	ENST00000278616	stop_gained	p.E277*
chr11	108247101	G	T	0.043	ATM	ENST00000278616	stop_gained	p.E347*
chr11	108248977	C	A	0.054	ATM	ENST00000278616	stop_gained	p.Y370*
chr11	108249035	G	T	0.052	ATM	ENST00000278616	stop_gained	p.E390*
chr11	108249054	TAA	T	0.083	ATM	ENST00000278616	frameshift_variant	p.K397Rfs*9
chr11	108250727	C	A	0.083	ATM	ENST00000278616	stop_gained	p.S421*
chr11	108250727	C	A	0.094	ATM	ENST00000278616	stop_gained	p.S421*
chr11	108250727	C	A	0.081	ATM	ENST00000278616	stop_gained	p.S421*
chr11	108250727	C	A	0.056	ATM	ENST00000278616	stop_gained	p.S421*
chr11	108250834	C	T	0.033	ATM	ENST00000278616	stop_gained	p.R457*
chr11	108251002	C	T	0.081	ATM	ENST00000278616	stop_gained	p.Q513*
chr11	108251061	C	A	0.094	ATM	ENST00000278616	stop_gained	p.C532*
chr11	108251979	CAGTT	C	0.031	ATM	ENST00000278616	frameshift_variant	p.L585Rfs*4
chr11	108256246	C	A	0.12	ATM	ENST00000278616	stop_gained	p.S719*
chr11	108256246	C	G	0.043	ATM	ENST00000278616	stop_gained	p.S719*
chr11	108256274	C	A	0.065	ATM	ENST00000278616	stop_gained	p.C728*
chr11	108256314	A	T	0.038	ATM	ENST00000278616	stop_gained	p.K742*
chr11	108267262	C	A	0.038	ATM	ENST00000278616	stop_gained	p.S853*
chr11	108267262	C	A	0.039	ATM	ENST00000278616	stop_gained	p.S853*
chr11	108267278	T	A	0.031	ATM	ENST00000278616	missense_variant	p.F858L
chr11	108267287	C	A	0.065	ATM	ENST00000278616	stop_gained	p.Y861*
chr11	108268505	C	T	0.038	ATM	ENST00000278616	stop_gained	p.Q912*
chr11	108268505	C	T	0.054	ATM	ENST00000278616	stop_gained	p.Q912*
chr11	108271297	AT	A	0.077	ATM	ENST00000278616	frameshift_variant	p.L991*
chr11	108272735	C	A	0.033	ATM	ENST00000278616	stop_gained	p.S1056*
chr11	108272741	G	A	0.13	ATM	ENST00000278616	stop_gained	p.W1058*
chr11	108272781	T	TACTTCATTTACAG	0.077	ATM	ENST00000278616	frameshift_variant	p.E1072Tfs*13
chr11	108272781	T	TACTTCATTTACAG	0.055	ATM	ENST00000278616	frameshift_variant	p.E1072Tfs*13
chr11	108272781	T	TACTTCATTTACAG	0.044	ATM	ENST00000278616	frameshift_variant	p.E1072Tfs*13
chr11	108272781	T	TACTTCATTTACAG	0.05	ATM	ENST00000278616	frameshift_variant	p.E1072Tfs*13
chr11	108272837	CAG	C	0.091	ATM	ENST00000278616	frameshift_variant	p.E1091Vfs*4
chr11	108279510	G	T	0.077	ATM	ENST00000278616	stop_gained	p.G1102*
chr11	108279510	G	T	0.061	ATM	ENST00000278616	stop_gained	p.G1102*
chr11	108279555	C	T	0.345	ATM	ENST00000278616	stop_gained	p.Q1117*
chr11	108279555	C	T	0.154	ATM	ENST00000278616	stop_gained	p.Q1117*
chr11	108279590	G	GCAAACAGCTTTCAA	0.138	ATM	ENST00000278616	frameshift_variant	p.E1129Qfs*8
chr11	108284316	G	A	0.053	ATM	ENST00000278616	stop_gained	p.W1279*
chr11	108284316	G	A	0.349	ATM	ENST00000278616	stop_gained	p.W1279*
chr11	108287712	C	A	0.091	ATM	ENST00000278616	stop_gained	p.S1369*
chr11	108289015	C	A	0.043	ATM	ENST00000278616	stop_gained	p.S1383*
chr11	108289026	A	T	0.031	ATM	ENST00000278616	stop_gained	p.K1387*
chr11	108289026	A	T	0.394	ATM	ENST00000278616	stop_gained	p.K1387*
chr11	108289026	A	T	0.035	ATM	ENST00000278616	stop_gained	p.K1387*
chr11	108289647	GA	G	0.188	ATM	ENST00000278616	frameshift_variant	p.T1429Qfs*22
chr11	108292773	C	T	0.032	ATM	ENST00000278616	stop_gained	p.Q1531*
chr11	108295002	C	T	0.458	ATM	ENST00000278616	stop_gained	p.R1618*
chr11	108295002	C	T	0.036	ATM	ENST00000278616	stop_gained	p.R1618*
chr11	108295002	C	T	0.591	ATM	ENST00000278616	stop_gained	p.R1618*
chr11	108295002	C	T	0.033	ATM	ENST00000278616	stop_gained	p.R1618*
chr11	108295002	C	T	0.61	ATM	ENST00000278616	stop_gained	p.R1618*
chr11	108295002	C	T	0.519	ATM	ENST00000278616	stop_gained	p.R1618*
chr11	108295002	C	T	0.592	ATM	ENST00000278616	stop_gained	p.R1618*
chr11	108295002	C	T	0.391	ATM	ENST00000278616	stop_gained	p.R1618*
chr11	108295033	TGG	T	0.051	ATM	ENST00000278616	frameshift_variant	p.M1628Ifs*10
chr11	108297363	TG	T	0.043	ATM	ENST00000278616	frameshift_variant	p.G1663Vfs*6
chr11	108297366	TG	T	0.043	ATM	ENST00000278616	frameshift_variant	p.E1664Kfs*5
chr11	108299730	C	A	0.036	ATM	ENST00000278616	stop_gained	p.C1674*
chr11	108299860	C	CAG	0.07	ATM	ENST00000278616	frameshift_variant	p.L1718Qfs*2
chr11	108299860	C	CAG	0.079	ATM	ENST00000278616	frameshift_variant	p.L1718Qfs*2
chr11	108299860	C	CAG	0.055	ATM	ENST00000278616	frameshift_variant	p.L1718Qfs*2
chr11	108299862	G	GTGTTATTCAGGTAGGTC	0.07	ATM	ENST00000278616	frameshift_variant	p.N1719Cfs*11
chr11	108299862	G	GTGTTATTCAGGTAGGTC	0.079	ATM	ENST00000278616	frameshift_variant	p.N1719Cfs*11
chr11	108301658	C	T	0.088	ATM	ENST00000278616	stop_gained	p.R1730*
chr11	108303005	TC	T	0.033	ATM	ENST00000278616	frameshift_variant	p.Q1825Nfs*3
chr11	108304710	C	A	0.065	ATM	ENST00000278616	stop_gained	p.Y1844*
chr11	108304727	T	A	0.067	ATM	ENST00000278616	stop_gained	p.L1850*
chr11	108304748	C	A	0.053	ATM	ENST00000278616	stop_gained	p.S1857*
chr11	108304748	C	A	0.044	ATM	ENST00000278616	stop_gained	p.S1857*
chr11	108304748	C	A	0.08	ATM	ENST00000278616	stop_gained	p.S1857*
chr11	108304748	C	A	0.031	ATM	ENST00000278616	stop_gained	p.S1857*
chr11	108307900	C	A	0.091	ATM	ENST00000278616	stop_gained	p.S1893*
chr11	108307914	C	T	0.207	ATM	ENST00000278616	stop_gained	p.R1898*
chr11	108307914	C	T	0.031	ATM	ENST00000278616	stop_gained	p.R1898*
chr11	108307914	C	T	0.035	ATM	ENST00000278616	stop_gained	p.R1898*
chr11	108307919	C	A	0.057	ATM	ENST00000278616	stop_gained	p.C1899*
chr11	108307983	A	T	0.087	ATM	ENST00000278616	stop_gained	p.R1921*
chr11	108310225	AG	A	0.069	ATM	ENST00000278616	frameshift_variant	p.V1944*
chr11	108310272	G	T	0.044	ATM	ENST00000278616	stop_gained	p.E1959*
chr11	108310272	G	T	0.043	ATM	ENST00000278616	stop_gained	p.E1959*
chr11	108310305	CAAGAG	C	0.125	ATM	ENST00000278616	frameshift_variant	p.E1971Kfs*6
chr11	108315898	C	T	0.4	ATM	ENST00000278616	stop_gained	p.Q2028*
chr11	108315898	C	T	0.094	ATM	ENST00000278616	stop_gained	p.Q2028*
chr11	108316010	G	T	0.063	ATM	ENST00000278616	splice_acceptor_variant	NA
chr11	108316015	C	T	0.056	ATM	ENST00000278616	stop_gained	p.R2034*
chr11	108316015	C	T	0.059	ATM	ENST00000278616	stop_gained	p.R2034*
chr11	108316015	C	T	0.314	ATM	ENST00000278616	stop_gained	p.R2034*
chr11	108316015	C	T	0.513	ATM	ENST00000278616	stop_gained	p.R2034*
chr11	108316088	C	A	0.031	ATM	ENST00000278616	stop_gained	p.S2058*
chr11	108317396	C	A	0.086	ATM	ENST00000278616	stop_gained	p.C2074*
chr11	108317396	C	A	0.081	ATM	ENST00000278616	stop_gained	p.C2074*
chr11	108317446	G	A	0.041	ATM	ENST00000278616	stop_gained	p.W2091*
chr11	108317500	G	A	0.031	ATM	ENST00000278616	stop_gained	p.W2109*
chr11	108317501	G	A	0.03	ATM	ENST00000278616	stop_gained	p.W2109*
chr11	108321377	C	T	0.026	ATM	ENST00000278616	stop_gained	p.Q2177*
chr11	108321377	C	T	0.033	ATM	ENST00000278616	stop_gained	p.Q2177*
chr11	108321410	CT	C	0.119	ATM	ENST00000278616	frameshift_variant	p.F2189Sfs*46
chr11	108325542	C	T	0.105	ATM	ENST00000278616	stop_gained	p.Q2269*
chr11	108326124	C	T	0.155	ATM	ENST00000278616	stop_gained	p.Q2292*
chr11	108326124	C	T	0.039	ATM	ENST00000278616	stop_gained	p.Q2292*
chr11	108326168	TCTTG	T	0.024	ATM	ENST00000278616	frameshift_variant	p.L2307Pfs*2
chr11	108326168	TCTTG	T	0.038	ATM	ENST00000278616	frameshift_variant	p.L2307Pfs*2
chr11	108327701	G	A	0.651	ATM	ENST00000278616	stop_gained	p.W2344*
chr11	108327701	G	A	0.408	ATM	ENST00000278616	stop_gained	p.W2344*
chr11	108327701	G	A	0.12	ATM	ENST00000278616	stop_gained	p.W2344*
chr11	108329097	C	A	0.032	ATM	ENST00000278616	stop_gained	p.S2389*
chr11	108329097	C	A	0.055	ATM	ENST00000278616	stop_gained	p.S2389*
chr11	108329097	C	A	0.056	ATM	ENST00000278616	stop_gained	p.S2389*
chr11	108329151	C	A	0.043	ATM	ENST00000278616	stop_gained	p.S2407*
chr11	108329228	C	T	0.037	ATM	ENST00000278616	stop_gained	p.Q2433*
chr11	108330305	G	GTTGATATAATTTTCAACTGCTTTACATAAGAAGCGT	0.073	ATM	ENST00000278616	stop_gained	p.V2467_E2468insDIIFNCFT*
chr11	108330379	G	A	0.061	ATM	ENST00000278616	stop_gained	p.W2491*
chr11	108331450	G	T	0.095	ATM	ENST00000278616	stop_gained	p.G2508*
chr11	108331450	G	T	0.053	ATM	ENST00000278616	stop_gained	p.G2508*
chr11	108331466	CAT	C	0.072	ATM	ENST00000278616	frameshift_variant	p.Y2514*
chr11	108332862	T	A	0.032	ATM	ENST00000278616	stop_gained	p.L2630*
chr11	108332862	T	A	0.038	ATM	ENST00000278616	stop_gained	p.L2630*
chr11	108332862	T	A	0.038	ATM	ENST00000278616	stop_gained	p.L2630*
chr11	108335012	C	A	0.029	ATM	ENST00000278616	stop_gained	p.S2685*
chr11	108335070	T	A	0.051	ATM	ENST00000278616	stop_gained	p.C2704*
chr11	108343326	C	A	0.037	ATM	ENST00000278616	stop_gained	p.Y2791*
chr11	108343356	C	A	0.05	ATM	ENST00000278616	stop_gained	p.C2801*
chr11	108343356	C	A	0.047	ATM	ENST00000278616	stop_gained	p.C2801*
chr11	108345749	C	T	0.059	ATM	ENST00000278616	stop_gained	p.Q2809*
chr11	108345823	C	A	0.049	ATM	ENST00000278616	stop_gained	p.Y2833*
chr11	108345823	C	A	0.068	ATM	ENST00000278616	stop_gained	p.Y2833*
chr11	108345829	C	A	0.032	ATM	ENST00000278616	stop_gained	p.C2835*
chr11	108345829	C	A	0.029	ATM	ENST00000278616	stop_gained	p.C2835*
chr11	108345829	C	A	0.043	ATM	ENST00000278616	stop_gained	p.C2835*
chr11	108345873	T	A	0.034	ATM	ENST00000278616	stop_gained	p.L2850*
chr11	108365110	G	A	0.026	ATM	ENST00000278616	stop_gained	p.W2960*
chr11	108365110	G	A	0.1	ATM	ENST00000278616	stop_gained	p.W2960*
chr11	108365110	G	A	0.032	ATM	ENST00000278616	stop_gained	p.W2960*
chr11	108365110	G	A	0.071	ATM	ENST00000278616	stop_gained	p.W2960*
chr11	108365163	AC	A	0.027	ATM	ENST00000278616	frameshift_variant	p.T2978Mfs*7
chr11	108365208	C	T	0.327	ATM	ENST00000278616	stop_gained	p.R2993*
chr11	108365208	C	T	0.368	ATM	ENST00000278616	stop_gained	p.R2993*
chr11	108365208	C	T	0.406	ATM	ENST00000278616	stop_gained	p.R2993*
chr11	108365208	C	T	0.456	ATM	ENST00000278616	stop_gained	p.R2993*
chr11	108365359	C	T	0.111	ATM	ENST00000278616	missense_variant	p.R3008C
chr11	108365359	C	T	0.344	ATM	ENST00000278616	missense_variant	p.R3008C
chr11	108365359	C	T	0.313	ATM	ENST00000278616	missense_variant	p.R3008C
chr11	108365359	C	T	0.135	ATM	ENST00000278616	missense_variant	p.R3008C
chr11	108365359	C	T	0.027	ATM	ENST00000278616	missense_variant	p.R3008C
chr11	108365359	C	T	0.038	ATM	ENST00000278616	missense_variant	p.R3008C
chr11	108365359	C	T	0.033	ATM	ENST00000278616	missense_variant	p.R3008C
chr11	108365359	C	T	0.35	ATM	ENST00000278616	missense_variant	p.R3008C
chr11	108365359	C	T	0.091	ATM	ENST00000278616	missense_variant	p.R3008C
chr11	108365359	C	T	0.318	ATM	ENST00000278616	missense_variant	p.R3008C
chr11	108365359	C	T	0.211	ATM	ENST00000278616	missense_variant	p.R3008C
chr11	108365360	G	A	0.041	ATM	ENST00000278616	missense_variant	p.R3008H
chr11	108365360	G	A	0.035	ATM	ENST00000278616	missense_variant	p.R3008H
chr11	108365360	G	A	0.056	ATM	ENST00000278616	missense_variant	p.R3008H
chr11	108365380	G	T	0.033	ATM	ENST00000278616	stop_gained	p.E3015*
chr11	108365417	G	GT	0.186	ATM	ENST00000278616	frameshift_variant	p.V3028Cfs*35
chr11	108365449	C	T	0.376	ATM	ENST00000278616	stop_gained	p.Q3038*
chr11	108365449	C	T	0.05	ATM	ENST00000278616	stop_gained	p.Q3038*
chr11	108365463	CA	C	0.05	ATM	ENST00000278616	frameshift_variant	p.N3044Ifs*31
chr11	108365479	CTT	C	0.038	ATM	ENST00000278616	frameshift_variant	p.F3049Pfs*13
chr11	108365492	G	A	0.1	ATM	ENST00000278616	stop_gained	p.W3052*
chr11	119277782	C	G	0.446	CBL	ENST00000264033	missense_variant	p.Q345E
chr11	119277782	C	G	0.2	CBL	ENST00000264033	missense_variant	p.Q345E
chr11	119277782	C	G	0.517	CBL	ENST00000264033	missense_variant	p.Q345E
chr11	119277831	T	C	0.167	CBL	ENST00000264033	missense_variant	p.I361T
chr11	119277834	A	G	0.154	CBL	ENST00000264033	missense_variant	p.K362R
chr11	119278166	G	A	0.364	CBL	ENST00000264033	missense_variant	p.E366K
chr11	119278166	G	A	0.625	CBL	ENST00000264033	missense_variant	p.E366K
chr11	119278204	C	A	0.071	CBL	ENST00000264033	missense_variant	p.F378L
chr11	119278204	C	G	0.171	CBL	ENST00000264033	missense_variant	p.F378L
chr11	119278205	C	A	0.464	CBL	ENST00000264033	missense_variant	p.Q379K
chr11	119278205	C	A	0.071	CBL	ENST00000264033	missense_variant	p.Q379K
chr11	119278205	C	A	0.08	CBL	ENST00000264033	missense_variant	p.Q379K
chr11	119278209	T	C	0.097	CBL	ENST00000264033	missense_variant	p.L380P
chr11	119278209	T	C	0.304	CBL	ENST00000264033	missense_variant	p.L380P
chr11	119278209	T	C	0.529	CBL	ENST00000264033	missense_variant	p.L380P
chr11	119278209	T	C	0.25	CBL	ENST00000264033	missense_variant	p.L380P
chr11	119278211	T	C	0.125	CBL	ENST00000264033	missense_variant	p.C381R
chr11	119278212	G	A	0.088	CBL	ENST00000264033	missense_variant	p.C381Y
chr11	119278214	A	G	0.13	CBL	ENST00000264033	missense_variant	p.K382E
chr11	119278214	A	G	0.074	CBL	ENST00000264033	missense_variant	p.K382E
chr11	119278214	A	G	0.088	CBL	ENST00000264033	missense_variant	p.K382E
chr11	119278217	A	C	0.088	CBL	ENST00000264033	missense_variant	p.I383L
chr11	119278220	T	C	0.107	CBL	ENST00000264033	missense_variant	p.C384R
chr11	119278221	G	A	0.295	CBL	ENST00000264033	missense_variant	p.C384Y
chr11	119278221	G	A	0.375	CBL	ENST00000264033	missense_variant	p.C384Y
chr11	119278221	G	A	0.091	CBL	ENST00000264033	missense_variant	p.C384Y
chr11	119278221	G	A	0.138	CBL	ENST00000264033	missense_variant	p.C384Y
chr11	119278221	G	A	0.115	CBL	ENST00000264033	missense_variant	p.C384Y
chr11	119278221	G	A	0.125	CBL	ENST00000264033	missense_variant	p.C384Y
chr11	119278233	A	G	0.1	CBL	ENST00000264033	missense_variant	p.D388G
chr11	119278233	A	G	0.36	CBL	ENST00000264033	missense_variant	p.D388G
chr11	119278233	A	G	0.429	CBL	ENST00000264033	missense_variant	p.D388G
chr11	119278248	T	C	0.077	CBL	ENST00000264033	missense_variant	p.I393T
chr11	119278248	T	C	0.067	CBL	ENST00000264033	missense_variant	p.I393T
chr11	119278256	T	A	0.147	CBL	ENST00000264033	missense_variant	p.C396S
chr11	119278256	T	A	0.061	CBL	ENST00000264033	missense_variant	p.C396S
chr11	119278262	C	T	0.111	CBL	ENST00000264033	missense_variant	p.H398Y
chr11	119278264	C	G	0.083	CBL	ENST00000264033	missense_variant	p.H398Q
chr11	119278264	C	A	0.167	CBL	ENST00000264033	missense_variant	p.H398Q
chr11	119278265	C	A	0.051	CBL	ENST00000264033	missense_variant	p.L399I
chr11	119278265	C	A	0.396	CBL	ENST00000264033	missense_variant	p.L399I
chr11	119278269	T	G	0.042	CBL	ENST00000264033	missense_variant	p.M400R
chr11	119278269	T	G	0.136	CBL	ENST00000264033	missense_variant	p.M400R
chr11	119278270	G	A	0.2	CBL	ENST00000264033	missense_variant	p.M400I
chr11	119278271	T	C	0.154	CBL	ENST00000264033	missense_variant	p.C401R
chr11	119278272	G	T	0.222	CBL	ENST00000264033	missense_variant	p.C401F
chr11	119278272	G	A	0.114	CBL	ENST00000264033	missense_variant	p.C401Y
chr11	119278281	G	A	0.162	CBL	ENST00000264033	missense_variant	p.C404Y
chr11	119278281	G	A	0.054	CBL	ENST00000264033	missense_variant	p.C404Y
chr11	119278281	G	A	0.241	CBL	ENST00000264033	missense_variant	p.C404Y
chr11	119278281	G	A	0.05	CBL	ENST00000264033	missense_variant	p.C404Y
chr11	119278281	G	A	0.047	CBL	ENST00000264033	missense_variant	p.C404Y
chr11	119278281	G	A	0.174	CBL	ENST00000264033	missense_variant	p.C404Y
chr11	119278281	G	A	0.326	CBL	ENST00000264033	missense_variant	p.C404Y
chr11	119278281	G	A	0.056	CBL	ENST00000264033	missense_variant	p.C404Y
chr11	119278281	G	A	0.075	CBL	ENST00000264033	missense_variant	p.C404Y
chr11	119278281	G	A	0.114	CBL	ENST00000264033	missense_variant	p.C404Y
chr11	119278281	G	A	0.515	CBL	ENST00000264033	missense_variant	p.C404Y
chr11	119278284	T	A	0.048	CBL	ENST00000264033	missense_variant	p.L405H
chr11	119278294	G	T	0.079	CBL	ENST00000264033	missense_variant	p.W408C
chr11	119278519	G	A	0.059	CBL	ENST00000264033	missense_variant	p.G413S
chr11	119278519	G	T	0.421	CBL	ENST00000264033	missense_variant	p.G413C
chr11	119278519	G	T	0.051	CBL	ENST00000264033	missense_variant	p.G413C
chr11	119278525	G	A	0.344	CBL	ENST00000264033	missense_variant	p.G415S
chr11	119278525	G	A	0.567	CBL	ENST00000264033	missense_variant	p.G415S
chr11	119278525	G	A	0.114	CBL	ENST00000264033	missense_variant	p.G415S
chr11	119278525	G	A	0.115	CBL	ENST00000264033	missense_variant	p.G415S
chr11	119278525	G	C	0.205	CBL	ENST00000264033	missense_variant	p.G415R
chr11	119278529	G	A	0.079	CBL	ENST00000264033	missense_variant	p.C416Y
chr11	119278529	G	C	0.323	CBL	ENST00000264033	missense_variant	p.C416S
chr11	119278529	G	C	0.121	CBL	ENST00000264033	missense_variant	p.C416S
chr11	119278529	G	C	0.467	CBL	ENST00000264033	missense_variant	p.C416S
chr11	119278529	G	C	0.152	CBL	ENST00000264033	missense_variant	p.C416S
chr11	119278531	C	T	0.062	CBL	ENST00000264033	missense_variant	p.P417S
chr11	119278531	C	T	0.073	CBL	ENST00000264033	missense_variant	p.P417S
chr11	119278532	C	T	0.093	CBL	ENST00000264033	missense_variant	p.P417L
chr11	119278532	C	T	0.109	CBL	ENST00000264033	missense_variant	p.P417L
chr11	119278532	C	T	0.086	CBL	ENST00000264033	missense_variant	p.P417L
chr11	119278534	T	A	0.061	CBL	ENST00000264033	missense_variant	p.F418I
chr11	119278534	T	G	0.062	CBL	ENST00000264033	missense_variant	p.F418V
chr11	119278534	T	A	0.041	CBL	ENST00000264033	missense_variant	p.F418I
chr11	119278540	C	G	0.113	CBL	ENST00000264033	missense_variant	p.R420G
chr11	119278540	C	T	0.036	CBL	ENST00000264033	stop_gained	p.R420*
chr11	119278540	C	G	0.061	CBL	ENST00000264033	missense_variant	p.R420G
chr11	119278541	G	A	0.086	CBL	ENST00000264033	missense_variant	p.R420Q
chr11	119278541	G	A	0.233	CBL	ENST00000264033	missense_variant	p.R420Q
chr11	119278541	G	A	0.041	CBL	ENST00000264033	missense_variant	p.R420Q
chr11	119278541	G	T	0.075	CBL	ENST00000264033	missense_variant	p.R420L
chr11	119278541	G	A	0.125	CBL	ENST00000264033	missense_variant	p.R420Q
chr11	119278541	G	A	0.038	CBL	ENST00000264033	missense_variant	p.R420Q
chr11	119278541	G	T	0.158	CBL	ENST00000264033	missense_variant	p.R420L
chr11	119278541	G	A	0.054	CBL	ENST00000264033	missense_variant	p.R420Q
chr11	119278541	G	A	0.447	CBL	ENST00000264033	missense_variant	p.R420Q
chr11	119278541	G	A	0.619	CBL	ENST00000264033	missense_variant	p.R420Q
chr11	119278541	G	A	0.393	CBL	ENST00000264033	missense_variant	p.R420Q
chr11	119278556	G	T	0.22	CBL	ENST00000264033	missense_variant	p.G425V
chr11	119278558	A	C	0.108	CBL	ENST00000264033	missense_variant	p.T426P
chr11	119278580	C	T	0.513	CBL	ENST00000264033	missense_variant	p.P433L
chr11	119278580	C	T	0.133	CBL	ENST00000264033	missense_variant	p.P433L
chr11	119278580	C	T	0.531	CBL	ENST00000264033	missense_variant	p.P433L
chr11	119278580	C	T	0.579	CBL	ENST00000264033	missense_variant	p.P433L
chr11	119278580	C	T	0.042	CBL	ENST00000264033	missense_variant	p.P433L
chr11	119278580	C	T	0.051	CBL	ENST00000264033	missense_variant	p.P433L
chr11	119278580	C	T	0.132	CBL	ENST00000264033	missense_variant	p.P433L
chr11	119278580	C	T	0.429	CBL	ENST00000264033	missense_variant	p.P433L
chr12	25225627	G	T	0.057	KRAS	ENST00000256078	missense_variant	p.A146E
chr12	25225627	G	A	0.111	KRAS	ENST00000256078	missense_variant	p.A146V
chr12	25225627	G	A	0.173	KRAS	ENST00000256078	missense_variant	p.A146V
chr12	25225627	G	A	0.042	KRAS	ENST00000256078	missense_variant	p.A146V
chr12	25225627	G	T	0.05	KRAS	ENST00000256078	missense_variant	p.A146E
chr12	25225627	G	A	0.281	KRAS	ENST00000256078	missense_variant	p.A146V
chr12	25225628	C	T	0.206	KRAS	ENST00000256078	missense_variant	p.A146T
chr12	25225628	C	G	0.133	KRAS	ENST00000256078	missense_variant	p.A146P
chr12	25225628	C	T	0.047	KRAS	ENST00000256078	missense_variant	p.A146T
chr12	25225651	C	G	0.586	KRAS	ENST00000256078	missense_variant	p.G138A
chr12	25225651	C	G	0.407	KRAS	ENST00000256078	missense_variant	p.G138A
chr12	25227343	G	T	0.043	KRAS	ENST00000256078	missense_variant	p.Q61K
chr12	25227343	G	T	0.061	KRAS	ENST00000256078	missense_variant	p.Q61K
chr12	25227343	G	T	0.068	KRAS	ENST00000256078	missense_variant	p.Q61K
chr12	25227345	C	T	0.2	KRAS	ENST00000256078	missense_variant	p.G60D
chr12	25227345	C	T	0.044	KRAS	ENST00000256078	missense_variant	p.G60D
chr12	25227345	C	T	0.276	KRAS	ENST00000256078	missense_variant	p.G60D
chr12	25227345	C	A	0.467	KRAS	ENST00000256078	missense_variant	p.G60V
chr12	25227346	C	G	0.114	KRAS	ENST00000256078	missense_variant	p.G60R
chr12	25227351	G	A	0.053	KRAS	ENST00000256078	missense_variant	p.T58I
chr12	25245321	G	T	0.08	KRAS	ENST00000256078	missense_variant	p.Q22K
chr12	25245321	G	T	0.051	KRAS	ENST00000256078	missense_variant	p.Q22K
chr12	25245328	C	A	0.057	KRAS	ENST00000256078	missense_variant	p.L19F
chr12	25245332	G	T	0.083	KRAS	ENST00000256078	missense_variant	p.A18D
chr12	25245332	G	T	0.047	KRAS	ENST00000256078	missense_variant	p.A18D
chr12	25245332	G	T	0.204	KRAS	ENST00000256078	missense_variant	p.A18D
chr12	25245332	G	T	0.033	KRAS	ENST00000256078	missense_variant	p.A18D
chr12	25245345	C	T	0.046	KRAS	ENST00000256078	missense_variant	p.V14I
chr12	25245345	C	T	0.038	KRAS	ENST00000256078	missense_variant	p.V14I
chr12	25245345	C	T	0.051	KRAS	ENST00000256078	missense_variant	p.V14I
chr12	25245345	C	T	0.048	KRAS	ENST00000256078	missense_variant	p.V14I
chr12	25245345	C	T	0.053	KRAS	ENST00000256078	missense_variant	p.V14I
chr12	25245347	C	T	0.042	KRAS	ENST00000256078	missense_variant	p.G13D
chr12	25245347	C	T	0.062	KRAS	ENST00000256078	missense_variant	p.G13D
chr12	25245347	C	T	0.069	KRAS	ENST00000256078	missense_variant	p.G13D
chr12	25245350	C	T	0.057	KRAS	ENST00000256078	missense_variant	p.G12D
chr12	25245350	C	T	0.111	KRAS	ENST00000256078	missense_variant	p.G12D
chr12	25245350	C	A	0.375	KRAS	ENST00000256078	missense_variant	p.G12V
chr12	25245350	C	A	0.053	KRAS	ENST00000256078	missense_variant	p.G12V
chr12	25245351	C	T	0.32	KRAS	ENST00000256078	missense_variant	p.G12S
chr12	25245351	C	T	0.262	KRAS	ENST00000256078	missense_variant	p.G12S
chr12	25245351	C	G	0.05	KRAS	ENST00000256078	missense_variant	p.G12R
chr12	25245351	C	T	0.465	KRAS	ENST00000256078	missense_variant	p.G12S
chr12	49630562	TC	T	0.167	PRPF40B	ENST00000548825	frameshift_variant	p.R9Gfs*15
chr12	49630562	TC	T	0.154	PRPF40B	ENST00000548825	frameshift_variant	p.R9Gfs*15
chr12	49630562	TC	T	0.111	PRPF40B	ENST00000548825	frameshift_variant	p.R9Gfs*15
chr12	49630562	TC	T	0.2	PRPF40B	ENST00000548825	frameshift_variant	p.R9Gfs*15
chr12	49630562	TC	T	0.2	PRPF40B	ENST00000548825	frameshift_variant	p.R9Gfs*15
chr12	49630562	TC	T	0.118	PRPF40B	ENST00000548825	frameshift_variant	p.R9Gfs*15
chr12	49630562	TC	T	0.125	PRPF40B	ENST00000548825	frameshift_variant	p.R9Gfs*15
chr12	49630562	TC	T	0.571	PRPF40B	ENST00000548825	frameshift_variant	p.R9Gfs*15
chr12	49630562	TC	T	0.105	PRPF40B	ENST00000548825	frameshift_variant	p.R9Gfs*15
chr12	49630562	TC	T	0.118	PRPF40B	ENST00000548825	frameshift_variant	p.R9Gfs*15
chr12	49630562	TC	T	0.143	PRPF40B	ENST00000548825	frameshift_variant	p.R9Gfs*15
chr12	49630562	TC	T	0.091	PRPF40B	ENST00000548825	frameshift_variant	p.R9Gfs*15
chr12	49630568	GC	G	0.105	PRPF40B	ENST00000548825	frameshift_variant	p.P11Qfs*13
chr12	49630568	GC	G	0.111	PRPF40B	ENST00000548825	frameshift_variant	p.P11Qfs*13
chr12	49631417	TC	T	0.095	PRPF40B	ENST00000548825	frameshift_variant	p.P36Hfs*11
chr12	49631474	TC	T	0.125	PRPF40B	ENST00000548825	frameshift_variant	p.M56Cfs*29
chr12	49631474	TC	T	0.1	PRPF40B	ENST00000548825	frameshift_variant	p.M56Cfs*29
chr12	49633091	G	A	0.069	PRPF40B	ENST00000548825	stop_gained	p.W142*
chr12	49633091	G	A	0.026	PRPF40B	ENST00000548825	stop_gained	p.W142*
chr12	49633464	C	A	0.071	PRPF40B	ENST00000548825	stop_gained	p.S166*
chr12	49633464	C	A	0.055	PRPF40B	ENST00000548825	stop_gained	p.S166*
chr12	49633464	C	A	0.039	PRPF40B	ENST00000548825	stop_gained	p.S166*
chr12	49633945	A	ACCCC	0.194	PRPF40B	ENST00000548825	frameshift_variant	p.V226Tfs*17
chr12	49634354	C	T	0.029	PRPF40B	ENST00000548825	stop_gained	p.Q279*
chr12	49634354	C	T	0.618	PRPF40B	ENST00000548825	stop_gained	p.Q279*
chr12	49634538	GC	G	0.129	PRPF40B	ENST00000548825	frameshift_variant	p.A313Vfs*12
chr12	49634559	TG	T	0.205	PRPF40B	ENST00000548825	frameshift_variant	p.E321Nfs*4
chr12	49634560	G	GGCCTGTTCCCATGAGGCATT	0.075	PRPF40B	ENST00000548825	frameshift_variant	p.E321Pfs*11
chr12	49635120	GA	G	0.028	PRPF40B	ENST00000548825	frameshift_variant	p.K343Sfs*21
chr12	49635364	G	T	0.077	PRPF40B	ENST00000548825	splice_acceptor_variant	NA
chr12	49635412	C	T	0.025	PRPF40B	ENST00000548825	missense_variant	p.P405L
chr12	49635432	G	GACATCATCATAAACCTC	0.057	PRPF40B	ENST00000548825	frameshift_variant	p.V412Dfs*34
chr12	49635432	G	GACATCATCATAAACCTC	0.049	PRPF40B	ENST00000548825	frameshift_variant	p.V412Dfs*34
chr12	49635432	G	GACATCATCATAAACCTC	0.053	PRPF40B	ENST00000548825	frameshift_variant	p.V412Dfs*34
chr12	49635432	G	GACATCATCATAAACCTC	0.042	PRPF40B	ENST00000548825	frameshift_variant	p.V412Dfs*34
chr12	49635432	G	GACATCATCATAAACCTC	0.059	PRPF40B	ENST00000548825	frameshift_variant	p.V412Dfs*34
chr12	49635432	G	GACATCATCATAAACCTC	0.058	PRPF40B	ENST00000548825	frameshift_variant	p.V412Dfs*34
chr12	49635432	G	GACATCATCATAAACCTC	0.042	PRPF40B	ENST00000548825	frameshift_variant	p.V412Dfs*34
chr12	49635432	G	GACATCATCATAAACCTC	0.056	PRPF40B	ENST00000548825	frameshift_variant	p.V412Dfs*34
chr12	49635432	G	GACATCATCATAAACCTC	0.098	PRPF40B	ENST00000548825	frameshift_variant	p.V412Dfs*34
chr12	49635845	A	AGCCACAGGATCAGGGTGAGGCAGGG	0.048	PRPF40B	ENST00000548825	stop_gained	p.Q427Afs*6
chr12	49636814	C	T	0.032	PRPF40B	ENST00000548825	stop_gained	p.R509*
chr12	49636814	C	T	0.05	PRPF40B	ENST00000548825	stop_gained	p.R509*
chr12	49636814	C	T	0.032	PRPF40B	ENST00000548825	stop_gained	p.R509*
chr12	49636814	C	T	0.039	PRPF40B	ENST00000548825	stop_gained	p.R509*
chr12	49636814	C	T	0.03	PRPF40B	ENST00000548825	stop_gained	p.R509*
chr12	49636814	C	T	0.04	PRPF40B	ENST00000548825	stop_gained	p.R509*
chr12	49641958	CG	C	0.027	PRPF40B	ENST00000548825	frameshift_variant	p.V607Sfs*2
chr12	49642318	A	AAGCATGCTGAGGCAGGCAGTGCCTAGCTCCAGAGCAGGCAC	0.051	PRPF40B	ENST00000548825	frameshift_variant	p.A665Sfs*9
chr12	49642605	C	A	0.04	PRPF40B	ENST00000548825	stop_gained	p.S683*
chr12	49642605	C	A	0.027	PRPF40B	ENST00000548825	stop_gained	p.S683*
chr12	49642605	C	A	0.468	PRPF40B	ENST00000548825	stop_gained	p.S683*
chr12	49642605	C	A	0.038	PRPF40B	ENST00000548825	stop_gained	p.S683*
chr12	49642960	C	T	0.019	PRPF40B	ENST00000548825	stop_gained	p.R717*
chr12	49642960	C	T	0.306	PRPF40B	ENST00000548825	stop_gained	p.R717*
chr12	49643277	CGG	C	0.08	PRPF40B	ENST00000548825	frameshift_variant	p.R754Qfs*11
chr12	49643332	C	A	0.077	PRPF40B	ENST00000548825	stop_gained	p.S772*
chr12	49643332	C	A	0.451	PRPF40B	ENST00000548825	stop_gained	p.S772*
chr13	28018485	G	T	0.048	FLT3	ENST00000241453	missense_variant	p.N841K
chr13	28018485	G	T	0.04	FLT3	ENST00000241453	missense_variant	p.N841K
chr13	28034137	G	T	0.053	FLT3	ENST00000241453	missense_variant	p.F594L
chr13	28034137	G	T	0.044	FLT3	ENST00000241453	missense_variant	p.F594L
chr13	28034144	A	G	0.261	FLT3	ENST00000241453	missense_variant	p.V592A
chr13	28034144	A	G	0.532	FLT3	ENST00000241453	missense_variant	p.V592A
chr15	90088606	C	A	0.029	IDH2	ENST00000330062	missense_variant	p.R172M
chr15	90088702	C	A	0.39	IDH2	ENST00000330062	missense_variant	p.R140L
chr15	90088702	C	T	0.107	IDH2	ENST00000330062	missense_variant	p.R140Q
chr15	90088702	C	T	0.115	IDH2	ENST00000330062	missense_variant	p.R140Q
chr15	90088702	C	T	0.15	IDH2	ENST00000330062	missense_variant	p.R140Q
chr15	90088702	C	T	0.075	IDH2	ENST00000330062	missense_variant	p.R140Q
chr15	90088702	C	T	0.068	IDH2	ENST00000330062	missense_variant	p.R140Q
chr15	90088702	C	T	0.048	IDH2	ENST00000330062	missense_variant	p.R140Q
chr15	90088702	C	T	0.035	IDH2	ENST00000330062	missense_variant	p.R140Q
chr15	90088702	C	T	0.255	IDH2	ENST00000330062	missense_variant	p.R140Q
chr15	90088702	C	T	0.078	IDH2	ENST00000330062	missense_variant	p.R140Q
chr15	90088702	C	T	0.256	IDH2	ENST00000330062	missense_variant	p.R140Q
chr15	90088702	C	T	0.262	IDH2	ENST00000330062	missense_variant	p.R140Q
chr15	90088702	C	T	0.118	IDH2	ENST00000330062	missense_variant	p.R140Q
chr15	90088702	C	T	0.073	IDH2	ENST00000330062	missense_variant	p.R140Q
chr15	90088702	C	T	0.091	IDH2	ENST00000330062	missense_variant	p.R140Q
chr15	90088702	C	T	0.184	IDH2	ENST00000330062	missense_variant	p.R140Q
chr15	90088702	C	T	0.275	IDH2	ENST00000330062	missense_variant	p.R140Q
chr15	90088702	C	T	0.171	IDH2	ENST00000330062	missense_variant	p.R140Q
chr15	90088702	C	T	0.167	IDH2	ENST00000330062	missense_variant	p.R140Q
chr15	90088702	C	T	0.061	IDH2	ENST00000330062	missense_variant	p.R140Q
chr15	90088702	C	A	0.105	IDH2	ENST00000330062	missense_variant	p.R140L
chr15	90088702	C	T	0.082	IDH2	ENST00000330062	missense_variant	p.R140Q
chr15	90088702	C	T	0.1	IDH2	ENST00000330062	missense_variant	p.R140Q
chr15	90088702	C	T	0.148	IDH2	ENST00000330062	missense_variant	p.R140Q
chr15	90088702	C	T	0.364	IDH2	ENST00000330062	missense_variant	p.R140Q
chr15	90088702	C	T	0.288	IDH2	ENST00000330062	missense_variant	p.R140Q
chr15	90088702	C	T	0.349	IDH2	ENST00000330062	missense_variant	p.R140Q
chr15	90088702	C	T	0.3	IDH2	ENST00000330062	missense_variant	p.R140Q
chr15	90088702	C	T	0.324	IDH2	ENST00000330062	missense_variant	p.R140Q
chr15	90088702	C	T	0.321	IDH2	ENST00000330062	missense_variant	p.R140Q
chr15	90088702	C	T	0.349	IDH2	ENST00000330062	missense_variant	p.R140Q
chr15	90088702	C	T	0.37	IDH2	ENST00000330062	missense_variant	p.R140Q
chr15	90088702	C	T	0.429	IDH2	ENST00000330062	missense_variant	p.R140Q
chr15	90088703	G	A	0.037	IDH2	ENST00000330062	missense_variant	p.R140W
chr15	90088703	G	A	0.089	IDH2	ENST00000330062	missense_variant	p.R140W
chr15	90088703	G	A	0.071	IDH2	ENST00000330062	missense_variant	p.R140W
chr15	90088703	G	A	0.121	IDH2	ENST00000330062	missense_variant	p.R140W
chr17	7669611	AGTCT	A	0.045	TP53	ENST00000269305	frameshift_variant	p.*394Ifs*27
chr17	7669616	G	T	0.037	TP53	ENST00000269305	stop_gained	p.S392*
chr17	7669619	TC	T	0.077	TP53	ENST00000269305	frameshift_variant	p.D391Tfs*31
chr17	7669621	AG	A	0.077	TP53	ENST00000269305	frameshift_variant	p.P390Lfs*32
chr17	7669668	G	A	0.1	TP53	ENST00000269305	stop_gained	p.Q375*
chr17	7669669	AC	A	0.083	TP53	ENST00000269305	frameshift_variant	p.G374Vfs*48
chr17	7670609	CT	C	0.087	TP53	ENST00000269305	frameshift_variant	p.S367Afs*3
chr17	7670638	CT	C	0.03	TP53	ENST00000269305	frameshift_variant	p.K357Rfs*13
chr17	7670672	TC	T	0.038	TP53	ENST00000269305	frameshift_variant	p.E346Rfs*24
chr17	7670674	AT	A	0.038	TP53	ENST00000269305	frameshift_variant	p.N345Mfs*25
chr17	7670676	TC	T	0.029	TP53	ENST00000269305	frameshift_variant	p.N345Mfs*25
chr17	7670683	TCGGA	T	0.025	TP53	ENST00000269305	frameshift_variant	p.F341*
chr17	7670685	G	A	0.043	TP53	ENST00000269305	stop_gained	p.R342*
chr17	7670685	G	A	0.038	TP53	ENST00000269305	stop_gained	p.R342*
chr17	7670700	G	A	0.034	TP53	ENST00000269305	missense_variant	p.R337C
chr17	7670704	AC	A	0.056	TP53	ENST00000269305	frameshift_variant	p.R335Lfs*10
chr17	7670706	GC	G	0.059	TP53	ENST00000269305	frameshift_variant	p.R335Vfs*10
chr17	7673534	CCTGA	C	0.095	TP53	ENST00000269305	splice_donor_variant	NA
chr17	7673567	T	A	0.045	TP53	ENST00000269305	stop_gained	p.K321*
chr17	7673579	G	A	0.062	TP53	ENST00000269305	stop_gained	p.Q317*
chr17	7673717	TGG	T	0.038	TP53	ENST00000269305	frameshift_variant	p.P301Rfs*4
chr17	7673717	TGG	T	0.03	TP53	ENST00000269305	frameshift_variant	p.P301Rfs*4
chr17	7673725	GC	G	0.028	TP53	ENST00000269305	frameshift_variant	p.E298Dfs*47
chr17	7673757	TTC	T	0.023	TP53	ENST00000269305	frameshift_variant	p.N288Sfs*17
chr17	7673763	T	A	0.022	TP53	ENST00000269305	missense_variant	p.E286V
chr17	7673764	C	T	0.074	TP53	ENST00000269305	missense_variant	p.E286K
chr17	7673767	C	T	0.084	TP53	ENST00000269305	missense_variant	p.E285K
chr17	7673767	C	T	0.053	TP53	ENST00000269305	missense_variant	p.E285K
chr17	7673771	GCGCC	G	0.269	TP53	ENST00000269305	frameshift_variant	p.R282Pfs*62
chr17	7673775	C	T	0.061	TP53	ENST00000269305	missense_variant	p.R282Q
chr17	7673776	G	A	0.031	TP53	ENST00000269305	missense_variant	p.R282W
chr17	7673776	G	A	0.098	TP53	ENST00000269305	missense_variant	p.R282W
chr17	7673776	G	A	0.082	TP53	ENST00000269305	missense_variant	p.R282W
chr17	7673776	G	A	0.079	TP53	ENST00000269305	missense_variant	p.R282W
chr17	7673777	G	T	0.043	TP53	ENST00000269305	missense_variant	p.D281E
chr17	7673779	C	T	0.065	TP53	ENST00000269305	missense_variant	p.D281N
chr17	7673779	C	CCTGGGAGAGACCGGCGCACAGAGGAAGAGAA	0.067	TP53	ENST00000269305	frameshift_variant	p.D281Ffs*35
chr17	7673779	C	G	0.256	TP53	ENST00000269305	missense_variant	p.D281H
chr17	7673781	C	T	0.091	TP53	ENST00000269305	missense_variant	p.R280K
chr17	7673787	G	A	0.289	TP53	ENST00000269305	missense_variant	p.P278L
chr17	7673787	G	C	0.2	TP53	ENST00000269305	missense_variant	p.P278R
chr17	7673787	G	A	0.047	TP53	ENST00000269305	missense_variant	p.P278L
chr17	7673790	C	T	0.04	TP53	ENST00000269305	missense_variant	p.C277Y
chr17	7673790	C	A	0.081	TP53	ENST00000269305	missense_variant	p.C277F
chr17	7673790	C	T	0.082	TP53	ENST00000269305	missense_variant	p.C277Y
chr17	7673793	GCA	G	0.03	TP53	ENST00000269305	frameshift_variant	p.A276Lfs*29
chr17	7673794	C	G	0.136	TP53	ENST00000269305	missense_variant	p.A276P
chr17	7673796	C	T	0.048	TP53	ENST00000269305	missense_variant	p.C275Y
chr17	7673796	C	G	0.153	TP53	ENST00000269305	missense_variant	p.C275S
chr17	7673797	A	T	0.03	TP53	ENST00000269305	missense_variant	p.C275S
chr17	7673798	AAC	A	0.023	TP53	ENST00000269305	frameshift_variant	p.V274Lfs*31
chr17	7673799	A	C	0.045	TP53	ENST00000269305	missense_variant	p.V274G
chr17	7673802	C	T	0.054	TP53	ENST00000269305	missense_variant	p.R273H
chr17	7673802	C	T	0.417	TP53	ENST00000269305	missense_variant	p.R273H
chr17	7673802	C	T	0.14	TP53	ENST00000269305	missense_variant	p.R273H
chr17	7673802	C	T	0.1	TP53	ENST00000269305	missense_variant	p.R273H
chr17	7673802	C	T	0.036	TP53	ENST00000269305	missense_variant	p.R273H
chr17	7673802	C	T	0.049	TP53	ENST00000269305	missense_variant	p.R273H
chr17	7673802	C	T	0.096	TP53	ENST00000269305	missense_variant	p.R273H
chr17	7673802	C	T	0.031	TP53	ENST00000269305	missense_variant	p.R273H
chr17	7673802	C	T	0.288	TP53	ENST00000269305	missense_variant	p.R273H
chr17	7673802	C	T	0.068	TP53	ENST00000269305	missense_variant	p.R273H
chr17	7673802	C	T	0.033	TP53	ENST00000269305	missense_variant	p.R273H
chr17	7673802	C	T	0.236	TP53	ENST00000269305	missense_variant	p.R273H
chr17	7673802	C	T	0.167	TP53	ENST00000269305	missense_variant	p.R273H
chr17	7673802	C	T	0.063	TP53	ENST00000269305	missense_variant	p.R273H
chr17	7673802	C	T	0.152	TP53	ENST00000269305	missense_variant	p.R273H
chr17	7673802	C	T	0.451	TP53	ENST00000269305	missense_variant	p.R273H
chr17	7673802	C	T	0.167	TP53	ENST00000269305	missense_variant	p.R273H
chr17	7673802	C	T	0.068	TP53	ENST00000269305	missense_variant	p.R273H
chr17	7673802	C	T	0.421	TP53	ENST00000269305	missense_variant	p.R273H
chr17	7673802	C	T	0.051	TP53	ENST00000269305	missense_variant	p.R273H
chr17	7673802	C	A	0.034	TP53	ENST00000269305	missense_variant	p.R273L
chr17	7673802	C	T	0.094	TP53	ENST00000269305	missense_variant	p.R273H
chr17	7673803	G	A	0.039	TP53	ENST00000269305	missense_variant	p.R273C
chr17	7673803	G	C	0.458	TP53	ENST00000269305	missense_variant	p.R273G
chr17	7673803	G	A	0.131	TP53	ENST00000269305	missense_variant	p.R273C
chr17	7673803	G	A	0.113	TP53	ENST00000269305	missense_variant	p.R273C
chr17	7673803	G	T	0.023	TP53	ENST00000269305	missense_variant	p.R273S
chr17	7673803	G	A	0.03	TP53	ENST00000269305	missense_variant	p.R273C
chr17	7673803	G	T	0.031	TP53	ENST00000269305	missense_variant	p.R273S
chr17	7673803	G	T	0.035	TP53	ENST00000269305	missense_variant	p.R273S
chr17	7673803	G	A	0.075	TP53	ENST00000269305	missense_variant	p.R273C
chr17	7673803	G	A	0.078	TP53	ENST00000269305	missense_variant	p.R273C
chr17	7673803	G	A	0.525	TP53	ENST00000269305	missense_variant	p.R273C
chr17	7673806	C	T	0.026	TP53	ENST00000269305	missense_variant	p.V272M
chr17	7673806	C	T	0.13	TP53	ENST00000269305	missense_variant	p.V272M
chr17	7673806	C	T	0.333	TP53	ENST00000269305	missense_variant	p.V272M
chr17	7673818	TCCGTC	T	0.027	TP53	ENST00000269305	frameshift_variant	p.G266Efs*4
chr17	7673820	C	T	0.54	TP53	ENST00000269305	missense_variant	p.R267Q
chr17	7673820	C	T	0.031	TP53	ENST00000269305	missense_variant	p.R267Q
chr17	7673820	C	T	0.032	TP53	ENST00000269305	missense_variant	p.R267Q
chr17	7673820	C	T	0.464	TP53	ENST00000269305	missense_variant	p.R267Q
chr17	7673821	G	A	0.029	TP53	ENST00000269305	missense_variant	p.R267W
chr17	7673821	G	A	0.027	TP53	ENST00000269305	missense_variant	p.R267W
chr17	7673824	C	A	0.047	TP53	ENST00000269305	stop_gained	p.G266*
chr17	7673831	AT	A	0.052	TP53	ENST00000269305	frameshift_variant	p.N263Ifs*82
chr17	7673835	C	A	0.405	TP53	ENST00000269305	missense_variant	p.G262V
chr17	7673835	C	A	0.219	TP53	ENST00000269305	missense_variant	p.G262V
chr17	7674193	A	T	0.182	TP53	ENST00000269305	missense_variant	p.L257Q
chr17	7674208	A	G	0.105	TP53	ENST00000269305	missense_variant	p.L252P
chr17	7674210	GA	G	0.077	TP53	ENST00000269305	frameshift_variant	p.I251Tfs*94
chr17	7674214	G	A	0.111	TP53	ENST00000269305	missense_variant	p.P250L
chr17	7674214	G	A	0.145	TP53	ENST00000269305	missense_variant	p.P250L
chr17	7674215	GC	G	0.083	TP53	ENST00000269305	frameshift_variant	p.R249Sfs*96
chr17	7674215	GC	G	0.087	TP53	ENST00000269305	frameshift_variant	p.R249Sfs*96
chr17	7674217	C	A	0.087	TP53	ENST00000269305	missense_variant	p.R249M
chr17	7674218	T	A	0.083	TP53	ENST00000269305	missense_variant	p.R249W
chr17	7674218	T	C	0.087	TP53	ENST00000269305	missense_variant	p.R249G
chr17	7674220	C	T	0.071	TP53	ENST00000269305	missense_variant	p.R248Q
chr17	7674220	C	T	0.036	TP53	ENST00000269305	missense_variant	p.R248Q
chr17	7674220	C	T	0.455	TP53	ENST00000269305	missense_variant	p.R248Q
chr17	7674220	C	T	0.065	TP53	ENST00000269305	missense_variant	p.R248Q
chr17	7674220	C	T	0.074	TP53	ENST00000269305	missense_variant	p.R248Q
chr17	7674220	C	T	0.061	TP53	ENST00000269305	missense_variant	p.R248Q
chr17	7674220	C	T	0.088	TP53	ENST00000269305	missense_variant	p.R248Q
chr17	7674220	C	T	0.067	TP53	ENST00000269305	missense_variant	p.R248Q
chr17	7674220	C	T	0.038	TP53	ENST00000269305	missense_variant	p.R248Q
chr17	7674221	G	A	0.111	TP53	ENST00000269305	missense_variant	p.R248W
chr17	7674221	G	A	0.083	TP53	ENST00000269305	missense_variant	p.R248W
chr17	7674221	G	A	0.097	TP53	ENST00000269305	missense_variant	p.R248W
chr17	7674221	G	A	0.045	TP53	ENST00000269305	missense_variant	p.R248W
chr17	7674221	G	A	0.058	TP53	ENST00000269305	missense_variant	p.R248W
chr17	7674223	T	A	0.054	TP53	ENST00000269305	missense_variant	p.N247I
chr17	7674225	C	T	0.306	TP53	ENST00000269305	missense_variant	p.M246I
chr17	7674225	C	A	0.545	TP53	ENST00000269305	missense_variant	p.M246I
chr17	7674227	T	C	0.077	TP53	ENST00000269305	missense_variant	p.M246V
chr17	7674227	T	C	0.062	TP53	ENST00000269305	missense_variant	p.M246V
chr17	7674229	C	T	0.038	TP53	ENST00000269305	missense_variant	p.G245D
chr17	7674229	C	T	0.208	TP53	ENST00000269305	missense_variant	p.G245D
chr17	7674229	C	T	0.041	TP53	ENST00000269305	missense_variant	p.G245D
chr17	7674229	C	T	0.065	TP53	ENST00000269305	missense_variant	p.G245D
chr17	7674229	C	T	0.038	TP53	ENST00000269305	missense_variant	p.G245D
chr17	7674230	C	T	0.156	TP53	ENST00000269305	missense_variant	p.G245S
chr17	7674230	C	T	0.1	TP53	ENST00000269305	missense_variant	p.G245S
chr17	7674230	C	T	0.483	TP53	ENST00000269305	missense_variant	p.G245S
chr17	7674238	C	T	0.047	TP53	ENST00000269305	missense_variant	p.C242Y
chr17	7674238	C	T	0.05	TP53	ENST00000269305	missense_variant	p.C242Y
chr17	7674239	A	C	0.145	TP53	ENST00000269305	missense_variant	p.C242G
chr17	7674241	G	C	0.219	TP53	ENST00000269305	missense_variant	p.S241C
chr17	7674241	G	T	0.083	TP53	ENST00000269305	missense_variant	p.S241Y
chr17	7674241	G	A	0.156	TP53	ENST00000269305	missense_variant	p.S241F
chr17	7674241	G	T	0.037	TP53	ENST00000269305	missense_variant	p.S241Y
chr17	7674241	G	T	0.049	TP53	ENST00000269305	missense_variant	p.S241Y
chr17	7674241	G	A	0.071	TP53	ENST00000269305	missense_variant	p.S241F
chr17	7674247	T	C	0.047	TP53	ENST00000269305	missense_variant	p.N239S
chr17	7674247	T	G	0.294	TP53	ENST00000269305	missense_variant	p.N239T
chr17	7674249	ACACAT	A	0.039	TP53	ENST00000269305	frameshift_variant	p.M237*
chr17	7674250	C	T	0.1	TP53	ENST00000269305	missense_variant	p.C238Y
chr17	7674250	C	T	0.279	TP53	ENST00000269305	missense_variant	p.C238Y
chr17	7674250	C	T	0.111	TP53	ENST00000269305	missense_variant	p.C238Y
chr17	7674251	A	C	0.159	TP53	ENST00000269305	missense_variant	p.C238G
chr17	7674254	T	C	0.206	TP53	ENST00000269305	missense_variant	p.M237V
chr17	7674254	T	C	0.188	TP53	ENST00000269305	missense_variant	p.M237V
chr17	7674256	T	C	0.047	TP53	ENST00000269305	missense_variant	p.Y236C
chr17	7674257	A	G	0.114	TP53	ENST00000269305	missense_variant	p.Y236H
chr17	7674263	A	T	0.075	TP53	ENST00000269305	missense_variant	p.Y234N
chr17	7674872	T	C	0.132	TP53	ENST00000269305	missense_variant	p.Y220C
chr17	7674872	T	C	0.07	TP53	ENST00000269305	missense_variant	p.Y220C
chr17	7674872	T	C	0.177	TP53	ENST00000269305	missense_variant	p.Y220C
chr17	7674872	T	C	0.167	TP53	ENST00000269305	missense_variant	p.Y220C
chr17	7674872	T	C	0.412	TP53	ENST00000269305	missense_variant	p.Y220C
chr17	7674872	T	C	0.077	TP53	ENST00000269305	missense_variant	p.Y220C
chr17	7674872	T	C	0.111	TP53	ENST00000269305	missense_variant	p.Y220C
chr17	7674873	A	G	0.289	TP53	ENST00000269305	missense_variant	p.Y220H
chr17	7674878	AC	A	0.028	TP53	ENST00000269305	frameshift_variant	p.V218Cfs*29
chr17	7674885	C	T	0.062	TP53	ENST00000269305	missense_variant	p.V216M
chr17	7674893	C	T	0.377	TP53	ENST00000269305	missense_variant	p.R213Q
chr17	7674894	G	A	0.302	TP53	ENST00000269305	stop_gained	p.R213*
chr17	7674908	T	A	0.028	TP53	ENST00000269305	missense_variant	p.D208V
chr17	7674917	T	C	0.107	TP53	ENST00000269305	missense_variant	p.Y205C
chr17	7674945	G	A	0.059	TP53	ENST00000269305	stop_gained	p.R196*
chr17	7674947	A	G	0.098	TP53	ENST00000269305	missense_variant	p.I195T
chr17	7674947	A	G	0.113	TP53	ENST00000269305	missense_variant	p.I195T
chr17	7674951	G	A	0.089	TP53	ENST00000269305	missense_variant	p.L194F
chr17	7674953	T	G	0.045	TP53	ENST00000269305	missense_variant	p.H193P
chr17	7674954	G	T	0.03	TP53	ENST00000269305	missense_variant	p.H193N
chr17	7674962	G	A	0.194	TP53	ENST00000269305	missense_variant	p.P190L
chr17	7674962	G	A	0.205	TP53	ENST00000269305	missense_variant	p.P190L
chr17	7674964	GGCCA	G	0.043	TP53	ENST00000269305	frameshift_variant	p.L188Pfs*58
chr17	7675052	C	T	0.074	TP53	ENST00000269305	splice_donor_variant	NA
chr17	7675058	CT	C	0.039	TP53	ENST00000269305	frameshift_variant	p.S185Afs*62
chr17	7675060	AT	A	0.039	TP53	ENST00000269305	frameshift_variant	p.D184Vfs*63
chr17	7675064	G	T	0.031	TP53	ENST00000269305	stop_gained	p.S183*
chr17	7675066	G	T	0.039	TP53	ENST00000269305	stop_gained	p.C182*
chr17	7675066	G	T	0.039	TP53	ENST00000269305	stop_gained	p.C182*
chr17	7675076	T	C	0.094	TP53	ENST00000269305	missense_variant	p.H179R
chr17	7675077	GGT	G	0.039	TP53	ENST00000269305	frameshift_variant	p.H178Pfs*2
chr17	7675079	TGG	T	0.027	TP53	ENST00000269305	frameshift_variant	p.H178Pfs*2
chr17	7675080	G	C	0.031	TP53	ENST00000269305	missense_variant	p.H178D
chr17	7675082	G	A	0.081	TP53	ENST00000269305	missense_variant	p.P177L
chr17	7675084	G	T	0.031	TP53	ENST00000269305	stop_gained	p.C176*
chr17	7675084	G	T	0.047	TP53	ENST00000269305	stop_gained	p.C176*
chr17	7675085	C	A	0.342	TP53	ENST00000269305	missense_variant	p.C176F
chr17	7675085	C	T	0.029	TP53	ENST00000269305	missense_variant	p.C176Y
chr17	7675085	C	T	0.095	TP53	ENST00000269305	missense_variant	p.C176Y
chr17	7675085	C	A	0.103	TP53	ENST00000269305	missense_variant	p.C176F
chr17	7675086	A	T	0.145	TP53	ENST00000269305	missense_variant	p.C176S
chr17	7675086	A	T	0.038	TP53	ENST00000269305	missense_variant	p.C176S
chr17	7675088	C	T	0.045	TP53	ENST00000269305	missense_variant	p.R175H
chr17	7675088	C	T	0.055	TP53	ENST00000269305	missense_variant	p.R175H
chr17	7675088	C	T	0.037	TP53	ENST00000269305	missense_variant	p.R175H
chr17	7675088	C	T	0.033	TP53	ENST00000269305	missense_variant	p.R175H
chr17	7675088	C	T	0.031	TP53	ENST00000269305	missense_variant	p.R175H
chr17	7675088	C	T	0.027	TP53	ENST00000269305	missense_variant	p.R175H
chr17	7675088	C	T	0.039	TP53	ENST00000269305	missense_variant	p.R175H
chr17	7675088	C	T	0.121	TP53	ENST00000269305	missense_variant	p.R175H
chr17	7675088	C	T	0.03	TP53	ENST00000269305	missense_variant	p.R175H
chr17	7675088	C	T	0.033	TP53	ENST00000269305	missense_variant	p.R175H
chr17	7675088	C	T	0.043	TP53	ENST00000269305	missense_variant	p.R175H
chr17	7675088	C	T	0.031	TP53	ENST00000269305	missense_variant	p.R175H
chr17	7675089	G	A	0.031	TP53	ENST00000269305	missense_variant	p.R175C
chr17	7675095	C	T	0.62	TP53	ENST00000269305	missense_variant	p.V173M
chr17	7675095	C	T	0.059	TP53	ENST00000269305	missense_variant	p.V173M
chr17	7675105	C	T	0.408	TP53	ENST00000269305	missense_variant	p.M169I
chr17	7675108	G	T	0.026	TP53	ENST00000269305	missense_variant	p.H168Q
chr17	7675108	G	T	0.032	TP53	ENST00000269305	missense_variant	p.H168Q
chr17	7675109	T	A	0.061	TP53	ENST00000269305	missense_variant	p.H168L
chr17	7675110	G	A	0.035	TP53	ENST00000269305	missense_variant	p.H168Y
chr17	7675119	G	A	0.053	TP53	ENST00000269305	stop_gained	p.Q165*
chr17	7675124	T	C	0.047	TP53	ENST00000269305	missense_variant	p.Y163C
chr17	7675124	T	C	0.043	TP53	ENST00000269305	missense_variant	p.Y163C
chr17	7675124	T	C	0.04	TP53	ENST00000269305	missense_variant	p.Y163C
chr17	7675124	T	C	0.13	TP53	ENST00000269305	missense_variant	p.Y163C
chr17	7675125	A	T	0.053	TP53	ENST00000269305	missense_variant	p.Y163N
chr17	7675131	C	T	0.029	TP53	ENST00000269305	missense_variant	p.A161T
chr17	7675135	GGC	G	0.02	TP53	ENST00000269305	frameshift_variant	p.A159Hfs*21
chr17	7675136	G	T	0.029	TP53	ENST00000269305	missense_variant	p.A159D
chr17	7675137	C	G	0.151	TP53	ENST00000269305	missense_variant	p.A159P
chr17	7675139	C	T	0.118	TP53	ENST00000269305	missense_variant	p.R158H
chr17	7675139	C	T	0.065	TP53	ENST00000269305	missense_variant	p.R158H
chr17	7675139	C	A	0.216	TP53	ENST00000269305	missense_variant	p.R158L
chr17	7675139	C	T	0.037	TP53	ENST00000269305	missense_variant	p.R158H
chr17	7675139	C	T	0.117	TP53	ENST00000269305	missense_variant	p.R158H
chr17	7675139	C	T	0.035	TP53	ENST00000269305	missense_variant	p.R158H
chr17	7675141	GAC	G	0.023	TP53	ENST00000269305	frameshift_variant	p.V157Pfs*23
chr17	7675142	ACGCGGGTGCCGGG	A	0.022	TP53	ENST00000269305	frameshift_variant	p.P153Sfs*13
chr17	7675142	ACG	A	0.034	TP53	ENST00000269305	frameshift_variant	p.V157Pfs*23
chr17	7675145	CGGGTGCCGGGCGG	C	0.027	TP53	ENST00000269305	frameshift_variant	p.P152Afs*14
chr17	7675145	CGGGTGCCGGGCGG	C	0.026	TP53	ENST00000269305	frameshift_variant	p.P152Afs*14
chr17	7675145	CGGGTGCCGGGCGG	C	0.022	TP53	ENST00000269305	frameshift_variant	p.P152Afs*14
chr17	7675157	G	A	0.462	TP53	ENST00000269305	missense_variant	p.P152L
chr17	7675157	G	A	0.079	TP53	ENST00000269305	missense_variant	p.P152L
chr17	7675157	G	A	0.071	TP53	ENST00000269305	missense_variant	p.P152L
chr17	7675160	G	T	0.03	TP53	ENST00000269305	missense_variant	p.P151H
chr17	7675160	G	T	0.032	TP53	ENST00000269305	missense_variant	p.P151H
chr17	7675160	G	T	0.03	TP53	ENST00000269305	missense_variant	p.P151H
chr17	7675161	G	T	0.067	TP53	ENST00000269305	missense_variant	p.P151T
chr17	7675183	CACAGGGCAGGTCTTGGCCAGTTGGCA	C	0.065	TP53	ENST00000269305	frameshift_variant	p.C135Afs*5
chr17	7675184	A	G	0.043	TP53	ENST00000269305	missense_variant	p.V143A
chr17	7675185	C	T	0.378	TP53	ENST00000269305	missense_variant	p.V143M
chr17	7675185	C	T	0.06	TP53	ENST00000269305	missense_variant	p.V143M
chr17	7675185	C	T	0.041	TP53	ENST00000269305	missense_variant	p.V143M
chr17	7675185	C	T	0.437	TP53	ENST00000269305	missense_variant	p.V143M
chr17	7675185	C	T	0.283	TP53	ENST00000269305	missense_variant	p.V143M
chr17	7675185	C	T	0.083	TP53	ENST00000269305	missense_variant	p.V143M
chr17	7675189	G	T	0.037	TP53	ENST00000269305	stop_gained	p.C141*
chr17	7675190	C	T	0.062	TP53	ENST00000269305	missense_variant	p.C141Y
chr17	7675190	C	T	0.281	TP53	ENST00000269305	missense_variant	p.C141Y
chr17	7675191	A	G	0.032	TP53	ENST00000269305	missense_variant	p.C141R
chr17	7675200	C	T	0.032	TP53	ENST00000269305	missense_variant	p.A138T
chr17	7675200	C	T	0.049	TP53	ENST00000269305	missense_variant	p.A138T
chr17	7675206	G	A	0.093	TP53	ENST00000269305	stop_gained	p.Q136*
chr17	7675206	G	C	0.089	TP53	ENST00000269305	missense_variant	p.Q136E
chr17	7675206	G	T	0.044	TP53	ENST00000269305	missense_variant	p.Q136K
chr17	7675208	C	T	0.323	TP53	ENST00000269305	missense_variant	p.C135Y
chr17	7675208	C	G	0.039	TP53	ENST00000269305	missense_variant	p.C135S
chr17	7675208	C	T	0.036	TP53	ENST00000269305	missense_variant	p.C135Y
chr17	7675217	T	A	0.032	TP53	ENST00000269305	missense_variant	p.K132M
chr17	7675217	T	A	0.074	TP53	ENST00000269305	missense_variant	p.K132M
chr17	7675224	G	A	0.13	TP53	ENST00000269305	missense_variant	p.L130F
chr17	7675224	G	A	0.06	TP53	ENST00000269305	missense_variant	p.L130F
chr17	7675237	C	T	0.14	TP53	ENST00000269305	splice_acceptor_variant	NA
chr17	7675237	C	T	0.078	TP53	ENST00000269305	splice_acceptor_variant	NA
chr17	7675238	T	C	0.052	TP53	ENST00000269305	splice_acceptor_variant	NA
chr17	7675997	G	T	0.028	TP53	ENST00000269305	stop_gained	p.C124*
chr17	7676016	G	A	0.029	TP53	ENST00000269305	missense_variant	p.T118I
chr17	7676038	G	GA	0.161	TP53	ENST00000269305	frameshift_variant	p.L111Sfs*38
chr17	7676040	C	A	0.161	TP53	ENST00000269305	missense_variant	p.R110L
chr17	7676041	G	A	0.439	TP53	ENST00000269305	missense_variant	p.R110C
chr17	7676041	G	A	0.54	TP53	ENST00000269305	missense_variant	p.R110C
chr17	7676041	G	A	0.478	TP53	ENST00000269305	missense_variant	p.R110C
chr17	7676046	CCG	C	0.028	TP53	ENST00000269305	stop_gained	p.Y107*
chr17	7676047	C	T	0.417	TP53	ENST00000269305	missense_variant	p.G108S
chr17	7676048	G	T	0.043	TP53	ENST00000269305	stop_gained	p.Y107*
chr17	7676085	GA	G	0.027	TP53	ENST00000269305	frameshift_variant	p.S95Lfs*28
chr17	7676087	TGA	T	0.026	TP53	ENST00000269305	frameshift_variant	p.S94Ifs*54
chr17	7676088	G	T	0.032	TP53	ENST00000269305	stop_gained	p.S94*
chr17	7676089	ACAGGGGCCAGGAGGGGGCTGGTG	A	0.018	TP53	ENST00000269305	frameshift_variant	p.A86Vfs*55
chr17	7676089	ACAGGGGCCAGGAGGGGGCTGGTG	A	0.019	TP53	ENST00000269305	frameshift_variant	p.A86Vfs*55
chr17	7676089	ACAGGGGCCAGGAGGGGGCTGGTG	A	0.023	TP53	ENST00000269305	frameshift_variant	p.A86Vfs*55
chr17	7676089	ACAGGGGCCAGGAGGGGGCTGGTG	A	0.03	TP53	ENST00000269305	frameshift_variant	p.A86Vfs*55
chr17	7676089	ACAGGGGCCAGGAGGGGGCTGGTG	A	0.027	TP53	ENST00000269305	frameshift_variant	p.A86Vfs*55
chr17	7676089	ACAGGGGCCAGGAGGGGGCTGGTGCAGGGGCCGCCGGTGTAGGAGCTGCTGGTG	A	0.022	TP53	ENST00000269305	frameshift_variant	p.A76Vfs*55
chr17	7676089	ACAGGGGCCAGGAGGGGGCTGGTGCAGGGGCCGCCGGTGTAGGAGCTGCTGGTG	A	0.035	TP53	ENST00000269305	frameshift_variant	p.A76Vfs*55
chr17	7676091	AGG	A	0.136	TP53	ENST00000269305	frameshift_variant	p.L93Vfs*55
chr17	7676096	C	T	0.034	TP53	ENST00000269305	stop_gained	p.W91*
chr17	7676100	GA	G	0.025	TP53	ENST00000269305	frameshift_variant	p.S90Pfs*33
chr17	7676122	CCGGTGTAGGAGCTGCTGGTGCAGGGGCCACGG	C	0.031	TP53	ENST00000269305	frameshift_variant	p.P72Rfs*66
chr17	7676122	CCGGTGTAGGA	C	0.032	TP53	ENST00000269305	frameshift_variant	p.P80Rfs*40
chr17	7676152	CG	C	0.04	TP53	ENST00000269305	frameshift_variant	p.V73Wfs*50
chr17	7676152	C	CG	0.265	TP53	ENST00000269305	frameshift_variant	p.V73Rfs*76
chr17	7676212	AT	A	0.039	TP53	ENST00000269305	frameshift_variant	p.Q52Hfs*71
chr17	7676405	T	C	0.043	TP53	ENST00000269305	splice_acceptor_variant	NA
chr17	7676549	G	A	0.035	TP53	ENST00000269305	stop_gained	p.Q16*
chr17	42322401	T	A	0.057	STAT3	ENST00000264657	missense_variant	p.D661V
chr17	42322401	T	A	0.088	STAT3	ENST00000264657	missense_variant	p.D661V
chr17	42322401	T	A	0.061	STAT3	ENST00000264657	missense_variant	p.D661V
chr17	42322401	T	A	0.061	STAT3	ENST00000264657	missense_variant	p.D661V
chr17	42322401	T	A	0.083	STAT3	ENST00000264657	missense_variant	p.D661V
chr17	42322402	C	A	0.039	STAT3	ENST00000264657	missense_variant	p.D661Y
chr17	42322402	C	A	0.057	STAT3	ENST00000264657	missense_variant	p.D661Y
chr17	42322402	C	A	0.064	STAT3	ENST00000264657	missense_variant	p.D661Y
chr17	42322402	C	A	0.073	STAT3	ENST00000264657	missense_variant	p.D661Y
chr17	42322402	C	A	0.075	STAT3	ENST00000264657	missense_variant	p.D661Y
chr17	42322402	C	A	0.091	STAT3	ENST00000264657	missense_variant	p.D661Y
chr17	42322402	C	A	0.104	STAT3	ENST00000264657	missense_variant	p.D661Y
chr17	42322402	C	A	0.085	STAT3	ENST00000264657	missense_variant	p.D661Y
chr17	42322402	C	A	0.037	STAT3	ENST00000264657	missense_variant	p.D661Y
chr17	42322402	C	A	0.113	STAT3	ENST00000264657	missense_variant	p.D661Y
chr17	42322402	C	A	0.125	STAT3	ENST00000264657	missense_variant	p.D661Y
chr17	42322402	C	A	0.098	STAT3	ENST00000264657	missense_variant	p.D661Y
chr17	42322443	T	A	0.07	STAT3	ENST00000264657	missense_variant	p.N647I
chr17	42322443	T	A	0.078	STAT3	ENST00000264657	missense_variant	p.N647I
chr17	42322443	T	A	0.06	STAT3	ENST00000264657	missense_variant	p.N647I
chr17	42322443	T	A	0.257	STAT3	ENST00000264657	missense_variant	p.N647I
chr17	42322443	T	A	0.047	STAT3	ENST00000264657	missense_variant	p.N647I
chr17	42322464	T	A	0.096	STAT3	ENST00000264657	missense_variant	p.Y640F
chr17	42322464	T	A	0.167	STAT3	ENST00000264657	missense_variant	p.Y640F
chr17	42322464	T	A	0.093	STAT3	ENST00000264657	missense_variant	p.Y640F
chr17	42322464	T	A	0.067	STAT3	ENST00000264657	missense_variant	p.Y640F
chr17	42322464	T	A	0.125	STAT3	ENST00000264657	missense_variant	p.Y640F
chr17	42322464	T	A	0.087	STAT3	ENST00000264657	missense_variant	p.Y640F
chr17	42322464	T	A	0.07	STAT3	ENST00000264657	missense_variant	p.Y640F
chr17	42322464	T	A	0.157	STAT3	ENST00000264657	missense_variant	p.Y640F
chr17	42322464	T	A	0.062	STAT3	ENST00000264657	missense_variant	p.Y640F
chr17	42322464	T	A	0.06	STAT3	ENST00000264657	missense_variant	p.Y640F
chr17	42322464	T	A	0.102	STAT3	ENST00000264657	missense_variant	p.Y640F
chr17	42322464	T	A	0.055	STAT3	ENST00000264657	missense_variant	p.Y640F
chr17	42322464	T	A	0.026	STAT3	ENST00000264657	missense_variant	p.Y640F
chr17	42322464	T	A	0.125	STAT3	ENST00000264657	missense_variant	p.Y640F
chr17	42323040	C	G	0.051	STAT3	ENST00000264657	missense_variant	p.G618R
chr17	42323042	CCTT	C	0.074	STAT3	ENST00000264657	inframe_deletion	p.E616del
chr17	42323050	G	T	0.037	STAT3	ENST00000264657	missense_variant	p.S614R
chr17	42323050	G	T	0.033	STAT3	ENST00000264657	missense_variant	p.S614R
chr17	42323050	G	C	0.038	STAT3	ENST00000264657	missense_variant	p.S614R
chr17	42323050	G	C	0.08	STAT3	ENST00000264657	missense_variant	p.S614R
chr17	42323052	T	G	0.05	STAT3	ENST00000264657	missense_variant	p.S614R
chr17	42323052	T	G	0.055	STAT3	ENST00000264657	missense_variant	p.S614R
chr17	42323052	T	G	0.066	STAT3	ENST00000264657	missense_variant	p.S614R
chr17	42323052	T	G	0.045	STAT3	ENST00000264657	missense_variant	p.S614R
chr17	60656659	C	T	0.052	PPM1D	ENST00000305921	stop_gained	p.Q360*
chr17	60656794	G	T	0.078	PPM1D	ENST00000305921	stop_gained	p.E405*
chr17	60656802	T	A	0.297	PPM1D	ENST00000305921	stop_gained	p.C407*
chr17	60662996	C	G	0.064	PPM1D	ENST00000305921	stop_gained	p.S421*
chr17	60663014	G	A	0.12	PPM1D	ENST00000305921	stop_gained	p.W427*
chr17	60663014	G	A	0.174	PPM1D	ENST00000305921	stop_gained	p.W427*
chr17	60663014	G	A	0.05	PPM1D	ENST00000305921	stop_gained	p.W427*
chr17	60663014	G	A	0.15	PPM1D	ENST00000305921	stop_gained	p.W427*
chr17	60663014	G	A	0.193	PPM1D	ENST00000305921	stop_gained	p.W427*
chr17	60663014	G	A	0.383	PPM1D	ENST00000305921	stop_gained	p.W427*
chr17	60663015	G	A	0.062	PPM1D	ENST00000305921	stop_gained	p.W427*
chr17	60663015	G	A	0.109	PPM1D	ENST00000305921	stop_gained	p.W427*
chr17	60663015	G	A	0.26	PPM1D	ENST00000305921	stop_gained	p.W427*
chr17	60663015	G	A	0.333	PPM1D	ENST00000305921	stop_gained	p.W427*
chr17	60663019	AG	A	0.069	PPM1D	ENST00000305921	frameshift_variant	p.V430*
chr17	60663037	CAT	C	0.156	PPM1D	ENST00000305921	frameshift_variant	p.I436Tfs*6
chr17	60663037	CAT	C	0.058	PPM1D	ENST00000305921	frameshift_variant	p.I436Tfs*6
chr17	60663066	CT	C	0.118	PPM1D	ENST00000305921	frameshift_variant	p.F445Sfs*6
chr17	60663071	C	G	0.056	PPM1D	ENST00000305921	stop_gained	p.S446*
chr17	60663071	C	G	0.058	PPM1D	ENST00000305921	stop_gained	p.S446*
chr17	60663071	C	G	0.246	PPM1D	ENST00000305921	stop_gained	p.S446*
chr17	60663071	C	G	0.067	PPM1D	ENST00000305921	stop_gained	p.S446*
chr17	60663077	AT	A	0.158	PPM1D	ENST00000305921	frameshift_variant	p.L450*
chr17	60663077	AT	A	0.333	PPM1D	ENST00000305921	frameshift_variant	p.L450*
chr17	60663077	AT	A	0.068	PPM1D	ENST00000305921	frameshift_variant	p.L450*
chr17	60663077	AT	A	0.111	PPM1D	ENST00000305921	frameshift_variant	p.L450*
chr17	60663077	AT	A	0.286	PPM1D	ENST00000305921	frameshift_variant	p.L450*
chr17	60663081	TTTAGAGGTTTCAGCTGAGA	T	0.024	PPM1D	ENST00000305921	frameshift_variant	p.L450*
chr17	60663083	TA	T	0.085	PPM1D	ENST00000305921	frameshift_variant	p.E451Rfs*6
chr17	60663083	T	G	0.189	PPM1D	ENST00000305921	stop_gained	p.L450*
chr17	60663091	TC	T	0.04	PPM1D	ENST00000305921	frameshift_variant	p.S453*
chr17	60663092	C	A	0.094	PPM1D	ENST00000305921	stop_gained	p.S453*
chr17	60663092	C	G	0.111	PPM1D	ENST00000305921	stop_gained	p.S453*
chr17	60663092	C	G	0.086	PPM1D	ENST00000305921	stop_gained	p.S453*
chr17	60663092	C	G	0.1	PPM1D	ENST00000305921	stop_gained	p.S453*
chr17	60663093	A	ACCTT	0.048	PPM1D	ENST00000305921	frameshift_variant	p.A454Pfs*3
chr17	60663094	G	GGACATTCTCTCGAGCTATCTCAGCTGAAACCTCTAAAAAATTCT	0.048	PPM1D	ENST00000305921	frameshift_variant	p.A454Gfs*18
chr17	60663106	C	T	0.11	PPM1D	ENST00000305921	stop_gained	p.R458*
chr17	60663106	C	T	0.056	PPM1D	ENST00000305921	stop_gained	p.R458*
chr17	60663106	C	T	0.075	PPM1D	ENST00000305921	stop_gained	p.R458*
chr17	60663106	C	T	0.533	PPM1D	ENST00000305921	stop_gained	p.R458*
chr17	60663111	GA	G	0.136	PPM1D	ENST00000305921	frameshift_variant	p.N460Mfs*5
chr17	60663111	GA	G	0.033	PPM1D	ENST00000305921	frameshift_variant	p.N460Mfs*5
chr17	60663118	C	T	0.039	PPM1D	ENST00000305921	stop_gained	p.Q462*
chr17	60663118	C	T	0.042	PPM1D	ENST00000305921	stop_gained	p.Q462*
chr17	60663118	C	T	0.146	PPM1D	ENST00000305921	stop_gained	p.Q462*
chr17	60663118	C	T	0.031	PPM1D	ENST00000305921	stop_gained	p.Q462*
chr17	60663118	C	T	0.079	PPM1D	ENST00000305921	stop_gained	p.Q462*
chr17	60663118	C	T	0.143	PPM1D	ENST00000305921	stop_gained	p.Q462*
chr17	60663120	AG	A	0.058	PPM1D	ENST00000305921	frameshift_variant	p.G463Vfs*2
chr17	60663120	AG	A	0.04	PPM1D	ENST00000305921	frameshift_variant	p.G463Vfs*2
chr17	60663120	AG	A	0.073	PPM1D	ENST00000305921	frameshift_variant	p.G463Vfs*2
chr17	60663120	AGGTGTAGT	A	0.041	PPM1D	ENST00000305921	frameshift_variant	p.G463Hfs*10
chr17	60663120	AG	A	0.067	PPM1D	ENST00000305921	frameshift_variant	p.G463Vfs*2
chr17	60663121	GGT	G	0.114	PPM1D	ENST00000305921	frameshift_variant	p.V464Sfs*11
chr17	60663125	T	TACAC	0.086	PPM1D	ENST00000305921	frameshift_variant	p.V465Hfs*12
chr17	60663129	CA	C	0.065	PPM1D	ENST00000305921	frameshift_variant	p.I466Yfs*17
chr17	60663129	C	CA	0.066	PPM1D	ENST00000305921	frameshift_variant	p.I466Nfs*10
chr17	60663132	AC	A	0.033	PPM1D	ENST00000305921	frameshift_variant	p.S468Qfs*15
chr17	60663133	CCCTCAAAAGAT	C	0.194	PPM1D	ENST00000305921	frameshift_variant	p.S468Rfs*4
chr17	60663135	CT	C	0.121	PPM1D	ENST00000305921	frameshift_variant	p.S468Qfs*15
chr17	60663136	TCA	T	0.074	PPM1D	ENST00000305921	frameshift_variant	p.S468*
chr17	60663137	C	G	0.076	PPM1D	ENST00000305921	stop_gained	p.S468*
chr17	60663137	C	G	0.069	PPM1D	ENST00000305921	stop_gained	p.S468*
chr17	60663137	C	A	0.057	PPM1D	ENST00000305921	stop_gained	p.S468*
chr17	60663137	C	A	0.029	PPM1D	ENST00000305921	stop_gained	p.S468*
chr17	60663137	C	G	0.041	PPM1D	ENST00000305921	stop_gained	p.S468*
chr17	60663137	C	G	0.103	PPM1D	ENST00000305921	stop_gained	p.S468*
chr17	60663137	C	G	0.049	PPM1D	ENST00000305921	stop_gained	p.S468*
chr17	60663139	A	T	0.157	PPM1D	ENST00000305921	stop_gained	p.K469*
chr17	60663143	ATC	A	0.029	PPM1D	ENST00000305921	frameshift_variant	p.P471Rfs*4
chr17	60663144	TC	T	0.117	PPM1D	ENST00000305921	frameshift_variant	p.P471Qfs*12
chr17	60663144	TC	T	0.05	PPM1D	ENST00000305921	frameshift_variant	p.P471Qfs*12
chr17	60663148	G	T	0.088	PPM1D	ENST00000305921	stop_gained	p.E472*
chr17	60663151	C	CA	0.106	PPM1D	ENST00000305921	frameshift_variant	p.P473Hfs*3
chr17	60663152	CA	C	0.062	PPM1D	ENST00000305921	frameshift_variant	p.E475Kfs*8
chr17	60663154	C	CT	0.093	PPM1D	ENST00000305921	frameshift_variant	p.E475*
chr17	60663155	TTGAAGAAA	T	0.114	PPM1D	ENST00000305921	frameshift_variant	p.E475Lfs*3
chr17	60663157	G	T	0.047	PPM1D	ENST00000305921	stop_gained	p.E475*
chr17	60663157	G	T	0.094	PPM1D	ENST00000305921	stop_gained	p.E475*
chr17	60663157	G	T	0.063	PPM1D	ENST00000305921	stop_gained	p.E475*
chr17	60663157	GA	G	0.055	PPM1D	ENST00000305921	frameshift_variant	p.E476Kfs*7
chr17	60663159	AG	A	0.101	PPM1D	ENST00000305921	frameshift_variant	p.E476Kfs*7
chr17	60663160	GA	G	0.109	PPM1D	ENST00000305921	frameshift_variant	p.N477Ifs*6
chr17	60663160	G	T	0.066	PPM1D	ENST00000305921	stop_gained	p.E476*
chr17	60663160	GA	G	0.115	PPM1D	ENST00000305921	frameshift_variant	p.N477Ifs*6
chr17	60663160	G	T	0.053	PPM1D	ENST00000305921	stop_gained	p.E476*
chr17	60663160	GA	G	0.138	PPM1D	ENST00000305921	frameshift_variant	p.N477Ifs*6
chr17	60663164	AT	A	0.111	PPM1D	ENST00000305921	frameshift_variant	p.C478Afs*5
chr17	60663165	TTGCGCTAAAGCCC	T	0.116	PPM1D	ENST00000305921	frameshift_variant	p.C478*
chr17	60663166	TGC	T	0.038	PPM1D	ENST00000305921	frameshift_variant	p.A479*
chr17	60663168	C	A	0.268	PPM1D	ENST00000305921	stop_gained	p.C478*
chr17	60663168	C	A	0.226	PPM1D	ENST00000305921	stop_gained	p.C478*
chr17	60663168	C	A	0.082	PPM1D	ENST00000305921	stop_gained	p.C478*
chr17	60663168	C	A	0.133	PPM1D	ENST00000305921	stop_gained	p.C478*
chr17	60663168	C	A	0.149	PPM1D	ENST00000305921	stop_gained	p.C478*
chr17	60663168	C	A	0.163	PPM1D	ENST00000305921	stop_gained	p.C478*
chr17	60663168	C	A	0.035	PPM1D	ENST00000305921	stop_gained	p.C478*
chr17	60663168	C	A	0.138	PPM1D	ENST00000305921	stop_gained	p.C478*
chr17	60663168	C	A	0.08	PPM1D	ENST00000305921	stop_gained	p.C478*
chr17	60663168	C	A	0.033	PPM1D	ENST00000305921	stop_gained	p.C478*
chr17	60663168	C	A	0.115	PPM1D	ENST00000305921	stop_gained	p.C478*
chr17	60663168	C	A	0.111	PPM1D	ENST00000305921	stop_gained	p.C478*
chr17	60663171	T	TAA	0.2	PPM1D	ENST00000305921	frameshift_variant	p.A481Kfs*3
chr17	60663171	TA	AT	0.049	PPM1D	ENST00000305921	stop_gained	p.K480*
chr17	60663171	T	TA	0.135	PPM1D	ENST00000305921	frameshift_variant	p.A481Sfs*8
chr17	60663172	A	T	0.145	PPM1D	ENST00000305921	stop_gained	p.K480*
chr17	60663175	GC	G	0.079	PPM1D	ENST00000305921	frameshift_variant	p.L482*
chr17	60663175	GC	G	0.075	PPM1D	ENST00000305921	frameshift_variant	p.L482*
chr17	60663175	GC	G	0.059	PPM1D	ENST00000305921	frameshift_variant	p.L482*
chr17	60663180	GAC	G	0.138	PPM1D	ENST00000305921	frameshift_variant	p.T483Ffs*5
chr17	60663182	CTT	C	0.065	PPM1D	ENST00000305921	frameshift_variant	p.L484Kfs*4
chr17	60663184	T	TA	0.138	PPM1D	ENST00000305921	frameshift_variant	p.L484Yfs*5
chr17	60663185	T	G	0.25	PPM1D	ENST00000305921	stop_gained	p.L484*
chr17	60663185	T	G	0.111	PPM1D	ENST00000305921	stop_gained	p.L484*
chr17	60663185	T	A	0.167	PPM1D	ENST00000305921	stop_gained	p.L484*
chr17	60663185	T	G	0.433	PPM1D	ENST00000305921	stop_gained	p.L484*
chr17	60663185	T	G	0.297	PPM1D	ENST00000305921	stop_gained	p.L484*
chr17	60663188	G	GCATA	0.074	PPM1D	ENST00000305921	frameshift_variant	p.R485Sfs*5
chr17	60663193	C	CA	0.081	PPM1D	ENST00000305921	frameshift_variant	p.H487Qfs*2
chr17	60663193	CATGATTCT	C	0.061	PPM1D	ENST00000305921	frameshift_variant	p.H487Lfs*3
chr17	60663197	AT	A	0.055	PPM1D	ENST00000305921	frameshift_variant	p.S489Lfs*2
chr17	60663197	AT	A	0.122	PPM1D	ENST00000305921	frameshift_variant	p.S489Lfs*2
chr17	60663199	TC	T	0.084	PPM1D	ENST00000305921	frameshift_variant	p.S489Ffs*2
chr17	60663203	T	A	0.212	PPM1D	ENST00000305921	stop_gained	p.L490*
chr17	60663203	T	A	0.08	PPM1D	ENST00000305921	stop_gained	p.L490*
chr17	60663242	C	A	0.032	PPM1D	ENST00000305921	stop_gained	p.S503*
chr17	60663242	C	G	0.063	PPM1D	ENST00000305921	stop_gained	p.S503*
chr17	60663242	C	A	0.029	PPM1D	ENST00000305921	stop_gained	p.S503*
chr17	60663242	C	A	0.029	PPM1D	ENST00000305921	stop_gained	p.S503*
chr17	60663242	C	A	0.03	PPM1D	ENST00000305921	stop_gained	p.S503*
chr17	60663242	C	G	0.094	PPM1D	ENST00000305921	stop_gained	p.S503*
chr17	60663242	C	A	0.041	PPM1D	ENST00000305921	stop_gained	p.S503*
chr17	60663242	C	A	0.03	PPM1D	ENST00000305921	stop_gained	p.S503*
chr17	60663242	C	G	0.269	PPM1D	ENST00000305921	stop_gained	p.S503*
chr17	60663250	AC	A	0.059	PPM1D	ENST00000305921	frameshift_variant	p.T506Mfs*8
chr17	60663251	CTG	C	0.071	PPM1D	ENST00000305921	frameshift_variant	p.V507Hfs*20
chr17	60663253	GT	G	0.059	PPM1D	ENST00000305921	frameshift_variant	p.V507Afs*7
chr17	60663259	G	GA	0.156	PPM1D	ENST00000305921	frameshift_variant	p.D509Efs*19
chr17	60663260	AC	A	0.101	PPM1D	ENST00000305921	frameshift_variant	p.Q510Kfs*4
chr17	60663262	CA	C	0.053	PPM1D	ENST00000305921	frameshift_variant	p.N512Ifs*2
chr17	60663262	CA	C	0.221	PPM1D	ENST00000305921	frameshift_variant	p.N512Ifs*2
chr17	60663262	C	CA	0.196	PPM1D	ENST00000305921	frameshift_variant	p.N512Kfs*16
chr17	60663262	C	CA	0.089	PPM1D	ENST00000305921	frameshift_variant	p.N512Kfs*16
chr17	60663262	CA	C	0.071	PPM1D	ENST00000305921	frameshift_variant	p.N512Ifs*2
chr17	60663262	CA	C	0.053	PPM1D	ENST00000305921	frameshift_variant	p.N512Ifs*2
chr17	60663262	CA	C	0.062	PPM1D	ENST00000305921	frameshift_variant	p.N512Ifs*2
chr17	60663262	CA	C	0.06	PPM1D	ENST00000305921	frameshift_variant	p.N512Ifs*2
chr17	60663262	CA	C	0.074	PPM1D	ENST00000305921	frameshift_variant	p.N512Ifs*2
chr17	60663262	C	T	0.028	PPM1D	ENST00000305921	stop_gained	p.Q510*
chr17	60663262	C	T	0.113	PPM1D	ENST00000305921	stop_gained	p.Q510*
chr17	60663262	CA	C	0.049	PPM1D	ENST00000305921	frameshift_variant	p.N512Ifs*2
chr17	60663262	CA	C	0.04	PPM1D	ENST00000305921	frameshift_variant	p.N512Ifs*2
chr17	60663262	C	T	0.035	PPM1D	ENST00000305921	stop_gained	p.Q510*
chr17	60663262	CA	C	0.064	PPM1D	ENST00000305921	frameshift_variant	p.N512Ifs*2
chr17	60663262	CA	C	0.333	PPM1D	ENST00000305921	frameshift_variant	p.N512Ifs*2
chr17	60663265	A	T	0.085	PPM1D	ENST00000305921	stop_gained	p.K511*
chr17	60663265	A	T	0.031	PPM1D	ENST00000305921	stop_gained	p.K511*
chr17	60663267	AAATTTGAAGATGTCAAC	A	0.081	PPM1D	ENST00000305921	frameshift_variant	p.N512Sfs*10
chr17	60663269	A	AT	0.041	PPM1D	ENST00000305921	frameshift_variant	p.L513Ffs*15
chr17	60663269	ATTTGAAGATG	A	0.042	PPM1D	ENST00000305921	frameshift_variant	p.L513Qfs*6
chr17	60663269	A	AG	0.043	PPM1D	ENST00000305921	frameshift_variant	p.N512Kfs*16
chr17	60663269	A	AG	0.062	PPM1D	ENST00000305921	frameshift_variant	p.N512Kfs*16
chr17	60663274	A	T	0.102	PPM1D	ENST00000305921	stop_gained	p.K514*
chr17	60663274	A	T	0.098	PPM1D	ENST00000305921	stop_gained	p.K514*
chr17	60663280	TCAACTCCTGGC	T	0.047	PPM1D	ENST00000305921	frameshift_variant	p.T517Nfs*7
chr17	60663281	C	G	0.03	PPM1D	ENST00000305921	stop_gained	p.S516*
chr17	60663281	C	G	0.121	PPM1D	ENST00000305921	stop_gained	p.S516*
chr17	60663281	C	G	0.19	PPM1D	ENST00000305921	stop_gained	p.S516*
chr17	60663281	C	A	0.158	PPM1D	ENST00000305921	stop_gained	p.S516*
chr17	60663281	CAACT	C	0.041	PPM1D	ENST00000305921	frameshift_variant	p.T517Lfs*4
chr17	60663281	C	G	0.031	PPM1D	ENST00000305921	stop_gained	p.S516*
chr17	60663281	C	A	0.026	PPM1D	ENST00000305921	stop_gained	p.S516*
chr17	60663281	C	G	0.034	PPM1D	ENST00000305921	stop_gained	p.S516*
chr17	60663281	C	A	0.041	PPM1D	ENST00000305921	stop_gained	p.S516*
chr17	60663283	A	ATTTCTTGGGCTTTCATTTGGCCAGGAGTTGACAT	0.045	PPM1D	ENST00000305921	frameshift_variant	p.T517Ifs*22
chr17	60663284	CT	C	0.08	PPM1D	ENST00000305921	frameshift_variant	p.P518Lfs*4
chr17	60663285	TC	T	0.051	PPM1D	ENST00000305921	frameshift_variant	p.P518Lfs*4
chr17	60663292	C	T	0.068	PPM1D	ENST00000305921	stop_gained	p.Q520*
chr17	60663292	CA	C	0.103	PPM1D	ENST00000305921	frameshift_variant	p.M521*
chr17	60663292	C	T	0.064	PPM1D	ENST00000305921	stop_gained	p.Q520*
chr17	60663292	CA	C	0.044	PPM1D	ENST00000305921	frameshift_variant	p.M521*
chr17	60663292	CA	C	0.049	PPM1D	ENST00000305921	frameshift_variant	p.M521*
chr17	60663292	C	T	0.247	PPM1D	ENST00000305921	stop_gained	p.Q520*
chr17	60663304	C	T	0.032	PPM1D	ENST00000305921	stop_gained	p.Q524*
chr17	60663304	C	T	0.07	PPM1D	ENST00000305921	stop_gained	p.Q524*
chr17	60663304	C	T	0.132	PPM1D	ENST00000305921	stop_gained	p.Q524*
chr17	60663304	C	T	0.045	PPM1D	ENST00000305921	stop_gained	p.Q524*
chr17	60663304	C	T	0.123	PPM1D	ENST00000305921	stop_gained	p.Q524*
chr17	60663304	C	T	0.065	PPM1D	ENST00000305921	stop_gained	p.Q524*
chr17	60663307	GA	G	0.103	PPM1D	ENST00000305921	frameshift_variant	p.I526Lfs*13
chr17	60663307	G	T	0.043	PPM1D	ENST00000305921	stop_gained	p.E525*
chr17	60663312	T	TGAAAGAAC	0.327	PPM1D	ENST00000305921	frameshift_variant	p.P530Kfs*12
chr17	60663313	G	T	0.087	PPM1D	ENST00000305921	stop_gained	p.E527*
chr17	60663313	G	T	0.047	PPM1D	ENST00000305921	stop_gained	p.E527*
chr17	60663313	G	T	0.123	PPM1D	ENST00000305921	stop_gained	p.E527*
chr17	60663317	GA	G	0.273	PPM1D	ENST00000305921	frameshift_variant	p.T529Pfs*10
chr17	60663319	AC	A	0.061	PPM1D	ENST00000305921	frameshift_variant	p.P530Lfs*9
chr17	60663326	CA	C	0.067	PPM1D	ENST00000305921	frameshift_variant	p.T532Qfs*7
chr17	60663329	C	CA	0.069	PPM1D	ENST00000305921	frameshift_variant	p.N533Kfs*3
chr17	60663329	CA	C	0.108	PPM1D	ENST00000305921	frameshift_variant	p.N533Tfs*6
chr17	60663332	AC	A	0.094	PPM1D	ENST00000305921	frameshift_variant	p.F534Lfs*5
chr17	60663333	CT	C	0.065	PPM1D	ENST00000305921	frameshift_variant	p.F534Lfs*5
chr17	60663333	CT	C	0.117	PPM1D	ENST00000305921	frameshift_variant	p.F534Lfs*5
chr17	60663333	CT	C	0.038	PPM1D	ENST00000305921	frameshift_variant	p.F534Lfs*5
chr17	60663333	CTT	C	0.024	PPM1D	ENST00000305921	frameshift_variant	p.F534*
chr17	60663333	C	CT	0.186	PPM1D	ENST00000305921	frameshift_variant	p.K535*
chr17	60663333	C	CT	0.311	PPM1D	ENST00000305921	frameshift_variant	p.K535*
chr17	60663333	CT	C	0.143	PPM1D	ENST00000305921	frameshift_variant	p.F534Lfs*5
chr17	60663333	CT	C	0.068	PPM1D	ENST00000305921	frameshift_variant	p.F534Lfs*5
chr17	60663333	CT	C	0.103	PPM1D	ENST00000305921	frameshift_variant	p.F534Lfs*5
chr17	60663335	TTAAAAGG	T	0.2	PPM1D	ENST00000305921	frameshift_variant	p.F534Lfs*3
chr17	60663335	T	TC	0.049	PPM1D	ENST00000305921	frameshift_variant	p.K535*
chr17	60663336	TA	T	0.102	PPM1D	ENST00000305921	frameshift_variant	p.R536Gfs*3
chr17	60663336	TA	T	0.103	PPM1D	ENST00000305921	frameshift_variant	p.R536Gfs*3
chr17	60663340	AG	A	0.218	PPM1D	ENST00000305921	frameshift_variant	p.T537Hfs*2
chr17	60663340	AG	A	0.339	PPM1D	ENST00000305921	frameshift_variant	p.T537Hfs*2
chr17	60663343	AC	A	0.096	PPM1D	ENST00000305921	frameshift_variant	p.T537Nfs*2
chr17	60663346	TTA	T	0.083	PPM1D	ENST00000305921	frameshift_variant	p.L538*
chr17	60663347	T	A	0.059	PPM1D	ENST00000305921	stop_gained	p.L538*
chr17	60663347	T	G	0.055	PPM1D	ENST00000305921	stop_gained	p.L538*
chr17	60663347	TAGAAGAGTCCAATTCTGGCCCCCTGATGA	T	0.122	PPM1D	ENST00000305921	frameshift_variant	p.E540Afs*2
chr17	60663347	T	G	0.1	PPM1D	ENST00000305921	stop_gained	p.L538*
chr17	60663349	G	GA	0.072	PPM1D	ENST00000305921	frameshift_variant	p.E540Rfs*12
chr17	60663349	G	T	0.312	PPM1D	ENST00000305921	stop_gained	p.E539*
chr17	60663349	G	T	0.064	PPM1D	ENST00000305921	stop_gained	p.E539*
chr17	60663349	GAAGAGTCC	G	0.109	PPM1D	ENST00000305921	frameshift_variant	p.E540Ffs*9
chr17	60663351	A	ATAAT	0.031	PPM1D	ENST00000305921	stop_gained	p.E540*
chr17	60663352	GA	G	0.204	PPM1D	ENST00000305921	frameshift_variant	p.E540Gfs*7
chr17	60663352	GA	G	0.083	PPM1D	ENST00000305921	frameshift_variant	p.E540Gfs*7
chr17	60663352	GA	G	0.073	PPM1D	ENST00000305921	frameshift_variant	p.E540Gfs*7
chr17	60663352	GA	G	0.109	PPM1D	ENST00000305921	frameshift_variant	p.E540Gfs*7
chr17	60663352	G	T	0.062	PPM1D	ENST00000305921	stop_gained	p.E540*
chr17	60663352	GA	G	0.137	PPM1D	ENST00000305921	frameshift_variant	p.E540Gfs*7
chr17	60663352	GA	G	0.069	PPM1D	ENST00000305921	frameshift_variant	p.E540Gfs*7
chr17	60663352	G	T	0.056	PPM1D	ENST00000305921	stop_gained	p.E540*
chr17	60663352	G	T	0.068	PPM1D	ENST00000305921	stop_gained	p.E540*
chr17	60663355	TC	T	0.128	PPM1D	ENST00000305921	frameshift_variant	p.N542Ifs*5
chr17	60663356	CCAATT	C	0.062	PPM1D	ENST00000305921	frameshift_variant	p.N542Wfs*8
chr17	60663365	GC	G	0.079	PPM1D	ENST00000305921	frameshift_variant	p.L546*
chr17	60663365	GC	G	0.105	PPM1D	ENST00000305921	frameshift_variant	p.L546*
chr17	60663370	CT	C	0.065	PPM1D	ENST00000305921	frameshift_variant	p.L546Rfs*2
chr17	60663370	CT	C	0.099	PPM1D	ENST00000305921	frameshift_variant	p.L546Rfs*2
chr17	60663370	CT	C	0.433	PPM1D	ENST00000305921	frameshift_variant	p.L546Rfs*2
chr17	60663370	CT	C	0.067	PPM1D	ENST00000305921	frameshift_variant	p.L546Rfs*2
chr17	60663370	CT	C	0.113	PPM1D	ENST00000305921	frameshift_variant	p.L546Rfs*2
chr17	60663370	CT	C	0.316	PPM1D	ENST00000305921	frameshift_variant	p.L546Rfs*2
chr17	60663370	CT	C	0.049	PPM1D	ENST00000305921	frameshift_variant	p.L546Rfs*2
chr17	60663376	A	T	0.055	PPM1D	ENST00000305921	stop_gained	p.K548*
chr17	60663384	TA	T	0.12	PPM1D	ENST00000305921	frameshift_variant	p.R551Dfs*5
chr17	60663388	C	T	0.041	PPM1D	ENST00000305921	stop_gained	p.R552*
chr17	60663388	C	T	0.067	PPM1D	ENST00000305921	stop_gained	p.R552*
chr17	60663388	C	T	0.053	PPM1D	ENST00000305921	stop_gained	p.R552*
chr17	60663388	C	T	0.072	PPM1D	ENST00000305921	stop_gained	p.R552*
chr17	60663388	C	T	0.041	PPM1D	ENST00000305921	stop_gained	p.R552*
chr17	60663388	C	T	0.145	PPM1D	ENST00000305921	stop_gained	p.R552*
chr17	60663388	C	T	0.159	PPM1D	ENST00000305921	stop_gained	p.R552*
chr17	60663388	C	T	0.05	PPM1D	ENST00000305921	stop_gained	p.R552*
chr17	60663388	C	T	0.046	PPM1D	ENST00000305921	stop_gained	p.R552*
chr17	60663388	C	T	0.044	PPM1D	ENST00000305921	stop_gained	p.R552*
chr17	60663388	C	T	0.064	PPM1D	ENST00000305921	stop_gained	p.R552*
chr17	60663388	C	T	0.034	PPM1D	ENST00000305921	stop_gained	p.R552*
chr17	60663388	C	T	0.083	PPM1D	ENST00000305921	stop_gained	p.R552*
chr17	60663388	C	T	0.048	PPM1D	ENST00000305921	stop_gained	p.R552*
chr17	60663388	C	T	0.039	PPM1D	ENST00000305921	stop_gained	p.R552*
chr17	60663388	C	T	0.14	PPM1D	ENST00000305921	stop_gained	p.R552*
chr17	60663388	C	T	0.063	PPM1D	ENST00000305921	stop_gained	p.R552*
chr17	60663388	C	T	0.06	PPM1D	ENST00000305921	stop_gained	p.R552*
chr17	60663388	C	T	0.028	PPM1D	ENST00000305921	stop_gained	p.R552*
chr17	60663388	C	T	0.067	PPM1D	ENST00000305921	stop_gained	p.R552*
chr17	60663388	C	T	0.049	PPM1D	ENST00000305921	stop_gained	p.R552*
chr17	60663388	C	T	0.108	PPM1D	ENST00000305921	stop_gained	p.R552*
chr17	60663388	C	T	0.062	PPM1D	ENST00000305921	stop_gained	p.R552*
chr17	60663388	C	T	0.033	PPM1D	ENST00000305921	stop_gained	p.R552*
chr17	60663388	C	T	0.043	PPM1D	ENST00000305921	stop_gained	p.R552*
chr17	60663388	C	T	0.036	PPM1D	ENST00000305921	stop_gained	p.R552*
chr17	60663388	C	T	0.033	PPM1D	ENST00000305921	stop_gained	p.R552*
chr17	60663388	C	T	0.183	PPM1D	ENST00000305921	stop_gained	p.R552*
chr17	60663388	C	T	0.112	PPM1D	ENST00000305921	stop_gained	p.R552*
chr17	60663388	C	T	0.052	PPM1D	ENST00000305921	stop_gained	p.R552*
chr17	60663388	C	T	0.097	PPM1D	ENST00000305921	stop_gained	p.R552*
chr17	60663388	C	T	0.261	PPM1D	ENST00000305921	stop_gained	p.R552*
chr17	60663388	C	T	0.225	PPM1D	ENST00000305921	stop_gained	p.R552*
chr17	60663388	C	T	0.477	PPM1D	ENST00000305921	stop_gained	p.R552*
chr17	60663388	C	T	0.5	PPM1D	ENST00000305921	stop_gained	p.R552*
chr17	60663398	T	TA	0.039	PPM1D	ENST00000305921	frameshift_variant	p.S556Kfs*4
chr17	60663443	C	G	0.111	PPM1D	ENST00000305921	stop_gained	p.S570*
chr17	60663445	C	T	0.064	PPM1D	ENST00000305921	stop_gained	p.Q571*
chr17	60663445	C	T	0.044	PPM1D	ENST00000305921	stop_gained	p.Q571*
chr17	60663448	C	T	0.059	PPM1D	ENST00000305921	stop_gained	p.R572*
chr17	60663448	C	T	0.134	PPM1D	ENST00000305921	stop_gained	p.R572*
chr17	60663448	C	T	0.035	PPM1D	ENST00000305921	stop_gained	p.R572*
chr17	60663448	C	T	0.053	PPM1D	ENST00000305921	stop_gained	p.R572*
chr17	60663448	C	T	0.052	PPM1D	ENST00000305921	stop_gained	p.R572*
chr17	60663448	C	T	0.178	PPM1D	ENST00000305921	stop_gained	p.R572*
chr17	60663448	C	T	0.218	PPM1D	ENST00000305921	stop_gained	p.R572*
chr17	60663448	C	T	0.058	PPM1D	ENST00000305921	stop_gained	p.R572*
chr17	60663448	C	T	0.098	PPM1D	ENST00000305921	stop_gained	p.R572*
chr17	60663448	C	T	0.111	PPM1D	ENST00000305921	stop_gained	p.R572*
chr17	60663448	C	T	0.614	PPM1D	ENST00000305921	stop_gained	p.R572*
chr17	60663455	ACT	A	0.049	PPM1D	ENST00000305921	frameshift_variant	p.S575Cfs*2
chr17	60663455	ACT	A	0.034	PPM1D	ENST00000305921	frameshift_variant	p.S575Cfs*2
chr17	60663458	C	CT	0.152	PPM1D	ENST00000305921	frameshift_variant	p.V576Cfs*2
chr17	60663463	A	T	0.071	PPM1D	ENST00000305921	stop_gained	p.K577*
chr17	60663475	C	T	0.046	PPM1D	ENST00000305921	stop_gained	p.R581*
chr17	60663475	C	T	0.135	PPM1D	ENST00000305921	stop_gained	p.R581*
chr17	60663475	C	T	0.069	PPM1D	ENST00000305921	stop_gained	p.R581*
chr17	60663475	C	T	0.062	PPM1D	ENST00000305921	stop_gained	p.R581*
chr17	60663475	C	T	0.23	PPM1D	ENST00000305921	stop_gained	p.R581*
chr17	60663475	C	T	0.071	PPM1D	ENST00000305921	stop_gained	p.R581*
chr17	60663475	C	T	0.045	PPM1D	ENST00000305921	stop_gained	p.R581*
chr17	60663475	C	T	0.036	PPM1D	ENST00000305921	stop_gained	p.R581*
chr17	60663475	C	T	0.266	PPM1D	ENST00000305921	stop_gained	p.R581*
chr17	60663475	C	T	0.067	PPM1D	ENST00000305921	stop_gained	p.R581*
chr17	60663475	C	T	0.042	PPM1D	ENST00000305921	stop_gained	p.R581*
chr17	60663475	C	T	0.566	PPM1D	ENST00000305921	stop_gained	p.R581*
chr17	60663475	C	T	0.079	PPM1D	ENST00000305921	stop_gained	p.R581*
chr17	60663475	C	T	0.034	PPM1D	ENST00000305921	stop_gained	p.R581*
chr17	60663475	C	T	0.171	PPM1D	ENST00000305921	stop_gained	p.R581*
chr17	60663475	C	T	0.366	PPM1D	ENST00000305921	stop_gained	p.R581*
chr17	60663475	C	T	0.448	PPM1D	ENST00000305921	stop_gained	p.R581*
chr17	76736841	G	T	0.028	SRSF2	ENST00000392485	missense_variant	p.P107H
chr17	76736853	CGGCGGCTGTGGTGTGAGTCCGGGG	C	0.036	SRSF2	ENST00000392485	inframe_deletion	p.P95_R102del
chr17	76736853	CGGCGGCTGTGGTGTGAGTCCGGGG	C	0.162	SRSF2	ENST00000392485	inframe_deletion	p.P95_R102del
chr17	76736853	CGGCGGCTGTGGTGTGAGTCCGGGG	C	0.077	SRSF2	ENST00000392485	inframe_deletion	p.P95_R102del
chr17	76736853	CGGCGGCTGTGGTGTGAGTCCGGGG	C	0.156	SRSF2	ENST00000392485	inframe_deletion	p.P95_R102del
chr17	76736853	CGGCGGCTGTGGTGTGAGTCCGGGG	C	0.067	SRSF2	ENST00000392485	inframe_deletion	p.P95_R102del
chr17	76736853	CGGCGGCTGTGGTGTGAGTCCGGGG	C	0.141	SRSF2	ENST00000392485	inframe_deletion	p.P95_R102del
chr17	76736853	CGGCGGCTGTGGTGTGAGTCCGGGG	C	0.041	SRSF2	ENST00000392485	inframe_deletion	p.P95_R102del
chr17	76736853	CGGCGGCTGTGGTGTGAGTCCGGGG	C	0.117	SRSF2	ENST00000392485	inframe_deletion	p.P95_R102del
chr17	76736853	CGGCGGCTGTGGTGTGAGTCCGGGG	C	0.106	SRSF2	ENST00000392485	inframe_deletion	p.P95_R102del
chr17	76736853	CGGCGGCTGTGGTGTGAGTCCGGGG	C	0.07	SRSF2	ENST00000392485	inframe_deletion	p.P95_R102del
chr17	76736853	CGGCGGCTGTGGTGTGAGTCCGGGG	C	0.056	SRSF2	ENST00000392485	inframe_deletion	p.P95_R102del
chr17	76736853	CGGCGGCTGTGGTGTGAGTCCGGGG	C	0.358	SRSF2	ENST00000392485	inframe_deletion	p.P95_R102del
chr17	76736853	CGGCGGCTGTGGTGTGAGTCCGGGG	C	0.122	SRSF2	ENST00000392485	inframe_deletion	p.P95_R102del
chr17	76736877	G	C	0.099	SRSF2	ENST00000392485	missense_variant	p.P95R
chr17	76736877	G	T	0.284	SRSF2	ENST00000392485	missense_variant	p.P95H
chr17	76736877	G	T	0.306	SRSF2	ENST00000392485	missense_variant	p.P95H
chr17	76736877	G	T	0.077	SRSF2	ENST00000392485	missense_variant	p.P95H
chr17	76736877	G	A	0.052	SRSF2	ENST00000392485	missense_variant	p.P95L
chr17	76736877	G	C	0.05	SRSF2	ENST00000392485	missense_variant	p.P95R
chr17	76736877	G	T	0.246	SRSF2	ENST00000392485	missense_variant	p.P95H
chr17	76736877	G	T	0.316	SRSF2	ENST00000392485	missense_variant	p.P95H
chr17	76736877	G	C	0.084	SRSF2	ENST00000392485	missense_variant	p.P95R
chr17	76736877	G	A	0.235	SRSF2	ENST00000392485	missense_variant	p.P95L
chr17	76736877	G	A	0.067	SRSF2	ENST00000392485	missense_variant	p.P95L
chr17	76736877	G	GGGC	0.04	SRSF2	ENST00000392485	inframe_insertion	p.R94dup
chr17	76736877	G	T	0.167	SRSF2	ENST00000392485	missense_variant	p.P95H
chr17	76736877	G	T	0.123	SRSF2	ENST00000392485	missense_variant	p.P95H
chr17	76736877	G	A	0.093	SRSF2	ENST00000392485	missense_variant	p.P95L
chr17	76736877	G	T	0.145	SRSF2	ENST00000392485	missense_variant	p.P95H
chr17	76736877	G	T	0.115	SRSF2	ENST00000392485	missense_variant	p.P95H
chr17	76736877	G	T	0.165	SRSF2	ENST00000392485	missense_variant	p.P95H
chr17	76736877	G	A	0.028	SRSF2	ENST00000392485	missense_variant	p.P95L
chr17	76736877	G	T	0.268	SRSF2	ENST00000392485	missense_variant	p.P95H
chr17	76736877	G	T	0.051	SRSF2	ENST00000392485	missense_variant	p.P95H
chr17	76736877	G	C	0.042	SRSF2	ENST00000392485	missense_variant	p.P95R
chr17	76736877	G	C	0.037	SRSF2	ENST00000392485	missense_variant	p.P95R
chr17	76736877	G	C	0.03	SRSF2	ENST00000392485	missense_variant	p.P95R
chr17	76736877	G	T	0.05	SRSF2	ENST00000392485	missense_variant	p.P95H
chr17	76736877	G	C	0.164	SRSF2	ENST00000392485	missense_variant	p.P95R
chr17	76736877	G	T	0.165	SRSF2	ENST00000392485	missense_variant	p.P95H
chr17	76736877	G	C	0.115	SRSF2	ENST00000392485	missense_variant	p.P95R
chr17	76736877	G	C	0.101	SRSF2	ENST00000392485	missense_variant	p.P95R
chr17	76736877	G	C	0.081	SRSF2	ENST00000392485	missense_variant	p.P95R
chr17	76736877	G	A	0.089	SRSF2	ENST00000392485	missense_variant	p.P95L
chr17	76736877	G	T	0.028	SRSF2	ENST00000392485	missense_variant	p.P95H
chr17	76736877	G	T	0.171	SRSF2	ENST00000392485	missense_variant	p.P95H
chr17	76736877	G	A	0.219	SRSF2	ENST00000392485	missense_variant	p.P95L
chr17	76736877	G	C	0.112	SRSF2	ENST00000392485	missense_variant	p.P95R
chr17	76736877	G	A	0.195	SRSF2	ENST00000392485	missense_variant	p.P95L
chr17	76736877	G	A	0.099	SRSF2	ENST00000392485	missense_variant	p.P95L
chr17	76736877	G	C	0.268	SRSF2	ENST00000392485	missense_variant	p.P95R
chr17	76736877	G	C	0.064	SRSF2	ENST00000392485	missense_variant	p.P95R
chr17	76736877	G	T	0.143	SRSF2	ENST00000392485	missense_variant	p.P95H
chr17	76736877	G	C	0.194	SRSF2	ENST00000392485	missense_variant	p.P95R
chr17	76736877	G	T	0.194	SRSF2	ENST00000392485	missense_variant	p.P95H
chr17	76736877	G	T	0.047	SRSF2	ENST00000392485	missense_variant	p.P95H
chr17	76736877	G	T	0.048	SRSF2	ENST00000392485	missense_variant	p.P95H
chr17	76736877	G	T	0.247	SRSF2	ENST00000392485	missense_variant	p.P95H
chr17	76736877	G	A	0.051	SRSF2	ENST00000392485	missense_variant	p.P95L
chr17	76736877	G	T	0.079	SRSF2	ENST00000392485	missense_variant	p.P95H
chr17	76736877	G	A	0.123	SRSF2	ENST00000392485	missense_variant	p.P95L
chr17	76736877	G	A	0.065	SRSF2	ENST00000392485	missense_variant	p.P95L
chr17	76736877	G	T	0.254	SRSF2	ENST00000392485	missense_variant	p.P95H
chr17	76736877	G	T	0.294	SRSF2	ENST00000392485	missense_variant	p.P95H
chr17	76736877	G	C	0.286	SRSF2	ENST00000392485	missense_variant	p.P95R
chr17	76736877	G	T	0.068	SRSF2	ENST00000392485	missense_variant	p.P95H
chr17	76736877	G	T	0.053	SRSF2	ENST00000392485	missense_variant	p.P95H
chr17	76736877	G	T	0.076	SRSF2	ENST00000392485	missense_variant	p.P95H
chr17	76736877	G	T	0.255	SRSF2	ENST00000392485	missense_variant	p.P95H
chr17	76736877	G	C	0.042	SRSF2	ENST00000392485	missense_variant	p.P95R
chr17	76736877	G	C	0.135	SRSF2	ENST00000392485	missense_variant	p.P95R
chr17	76736877	G	A	0.167	SRSF2	ENST00000392485	missense_variant	p.P95L
chr17	76736877	G	C	0.104	SRSF2	ENST00000392485	missense_variant	p.P95R
chr17	76736877	G	T	0.093	SRSF2	ENST00000392485	missense_variant	p.P95H
chr17	76736877	G	A	0.267	SRSF2	ENST00000392485	missense_variant	p.P95L
chr17	76736877	G	T	0.08	SRSF2	ENST00000392485	missense_variant	p.P95H
chr17	76736877	G	C	0.125	SRSF2	ENST00000392485	missense_variant	p.P95R
chr17	76736877	G	T	0.105	SRSF2	ENST00000392485	missense_variant	p.P95H
chr17	76736877	G	T	0.054	SRSF2	ENST00000392485	missense_variant	p.P95H
chr17	76736877	G	A	0.288	SRSF2	ENST00000392485	missense_variant	p.P95L
chr17	76736877	G	T	0.23	SRSF2	ENST00000392485	missense_variant	p.P95H
chr17	76736877	G	T	0.295	SRSF2	ENST00000392485	missense_variant	p.P95H
chr17	76736877	G	A	0.281	SRSF2	ENST00000392485	missense_variant	p.P95L
chr17	76736877	G	A	0.102	SRSF2	ENST00000392485	missense_variant	p.P95L
chr17	76736877	G	T	0.112	SRSF2	ENST00000392485	missense_variant	p.P95H
chr17	76736877	G	C	0.278	SRSF2	ENST00000392485	missense_variant	p.P95R
chr17	76736877	G	T	0.102	SRSF2	ENST00000392485	missense_variant	p.P95H
chr17	76736877	G	A	0.142	SRSF2	ENST00000392485	missense_variant	p.P95L
chr17	76736877	G	A	0.099	SRSF2	ENST00000392485	missense_variant	p.P95L
chr17	76736877	G	A	0.035	SRSF2	ENST00000392485	missense_variant	p.P95L
chr17	76736877	G	A	0.125	SRSF2	ENST00000392485	missense_variant	p.P95L
chr17	76736877	G	T	0.183	SRSF2	ENST00000392485	missense_variant	p.P95H
chr17	76736877	G	T	0.046	SRSF2	ENST00000392485	missense_variant	p.P95H
chr17	76736877	G	T	0.208	SRSF2	ENST00000392485	missense_variant	p.P95H
chr17	76736877	G	C	0.026	SRSF2	ENST00000392485	missense_variant	p.P95R
chr17	76736877	G	C	0.032	SRSF2	ENST00000392485	missense_variant	p.P95R
chr17	76736877	G	T	0.039	SRSF2	ENST00000392485	missense_variant	p.P95H
chr17	76736877	G	C	0.156	SRSF2	ENST00000392485	missense_variant	p.P95R
chr17	76736877	G	C	0.287	SRSF2	ENST00000392485	missense_variant	p.P95R
chr17	76736877	G	A	0.091	SRSF2	ENST00000392485	missense_variant	p.P95L
chr17	76736877	G	T	0.063	SRSF2	ENST00000392485	missense_variant	p.P95H
chr17	76736877	G	C	0.064	SRSF2	ENST00000392485	missense_variant	p.P95R
chr17	76736877	G	T	0.045	SRSF2	ENST00000392485	missense_variant	p.P95H
chr17	76736877	G	C	0.22	SRSF2	ENST00000392485	missense_variant	p.P95R
chr17	76736877	G	T	0.095	SRSF2	ENST00000392485	missense_variant	p.P95H
chr17	76736877	G	T	0.152	SRSF2	ENST00000392485	missense_variant	p.P95H
chr17	76736877	G	T	0.182	SRSF2	ENST00000392485	missense_variant	p.P95H
chr17	76736877	G	T	0.042	SRSF2	ENST00000392485	missense_variant	p.P95H
chr17	76736877	G	C	0.111	SRSF2	ENST00000392485	missense_variant	p.P95R
chr17	76736877	G	T	0.08	SRSF2	ENST00000392485	missense_variant	p.P95H
chr17	76736877	G	A	0.029	SRSF2	ENST00000392485	missense_variant	p.P95L
chr17	76736877	G	T	0.06	SRSF2	ENST00000392485	missense_variant	p.P95H
chr17	76736877	G	A	0.033	SRSF2	ENST00000392485	missense_variant	p.P95L
chr17	76736877	G	A	0.027	SRSF2	ENST00000392485	missense_variant	p.P95L
chr17	76736877	G	T	0.046	SRSF2	ENST00000392485	missense_variant	p.P95H
chr17	76736877	G	T	0.125	SRSF2	ENST00000392485	missense_variant	p.P95H
chr17	76736877	G	A	0.291	SRSF2	ENST00000392485	missense_variant	p.P95L
chr17	76736877	G	A	0.364	SRSF2	ENST00000392485	missense_variant	p.P95L
chr17	76736877	G	T	0.037	SRSF2	ENST00000392485	missense_variant	p.P95H
chr17	76736877	G	T	0.232	SRSF2	ENST00000392485	missense_variant	p.P95H
chr17	76736877	G	T	0.305	SRSF2	ENST00000392485	missense_variant	p.P95H
chr17	76736877	G	A	0.447	SRSF2	ENST00000392485	missense_variant	p.P95L
chr17	76736877	G	T	0.423	SRSF2	ENST00000392485	missense_variant	p.P95H
chr17	76736877	G	A	0.521	SRSF2	ENST00000392485	missense_variant	p.P95L
chr17	76736877	G	A	0.367	SRSF2	ENST00000392485	missense_variant	p.P95L
chr17	76736877	G	C	0.333	SRSF2	ENST00000392485	missense_variant	p.P95R
chr17	76736877	G	T	0.412	SRSF2	ENST00000392485	missense_variant	p.P95H
chr17	76736877	G	T	0.382	SRSF2	ENST00000392485	missense_variant	p.P95H
chr17	76736877	G	A	0.41	SRSF2	ENST00000392485	missense_variant	p.P95L
chr17	76736877	G	T	0.476	SRSF2	ENST00000392485	missense_variant	p.P95H
chr17	76736877	G	T	0.414	SRSF2	ENST00000392485	missense_variant	p.P95H
chr17	76736877	G	A	0.479	SRSF2	ENST00000392485	missense_variant	p.P95L
chr17	76736877	G	T	0.316	SRSF2	ENST00000392485	missense_variant	p.P95H
chr17	76736877	G	T	0.507	SRSF2	ENST00000392485	missense_variant	p.P95H
chr17	76736877	G	A	0.357	SRSF2	ENST00000392485	missense_variant	p.P95L
chr17	76736877	G	C	0.333	SRSF2	ENST00000392485	missense_variant	p.P95R
chr17	76736877	G	T	0.394	SRSF2	ENST00000392485	missense_variant	p.P95H
chr17	76736877	G	T	0.319	SRSF2	ENST00000392485	missense_variant	p.P95H
chr17	76736877	G	T	0.409	SRSF2	ENST00000392485	missense_variant	p.P95H
chr17	76736877	G	C	0.379	SRSF2	ENST00000392485	missense_variant	p.P95R
chr17	76736877	G	C	0.513	SRSF2	ENST00000392485	missense_variant	p.P95R
chr17	76736877	G	A	0.446	SRSF2	ENST00000392485	missense_variant	p.P95L
chr17	76736878	G	C	0.038	SRSF2	ENST00000392485	missense_variant	p.P95A
chr17	76736878	G	T	0.211	SRSF2	ENST00000392485	missense_variant	p.P95T
chr17	76736878	G	C	0.419	SRSF2	ENST00000392485	missense_variant	p.P95A
chr17	76736878	G	A	0.077	SRSF2	ENST00000392485	missense_variant	p.P95S
chr17	76736878	G	C	0.295	SRSF2	ENST00000392485	missense_variant	p.P95A
chr17	76736878	G	C	0.1	SRSF2	ENST00000392485	missense_variant	p.P95A
chr17	76736878	G	T	0.179	SRSF2	ENST00000392485	missense_variant	p.P95T
chr17	76736878	G	C	0.273	SRSF2	ENST00000392485	missense_variant	p.P95A
chr17	76736878	G	T	0.211	SRSF2	ENST00000392485	missense_variant	p.P95T
chr17	76736878	G	T	0.049	SRSF2	ENST00000392485	missense_variant	p.P95T
chr17	76737031	A	G	0.042	SRSF2	ENST00000392485	missense_variant	p.Y44H
chr17	76737031	A	G	0.241	SRSF2	ENST00000392485	missense_variant	p.Y44H
chr19	12943747	AGGAGCAGAGGCTTAAGGAGGAGGAAGAAGACAAGAAACGCAAAGAGGAGGAG	A	0.153	CALR	ENST00000316448	frameshift_variant	p.E364Rfs*49
chr19	12943750	AGC	A	0.112	CALR	ENST00000316448	frameshift_variant	p.Q365Efs*3
chr19	12943750	AGCAGAGGCTTAAGGAGGAGGAAGAAGACAAGAAACGCAAAGAGGAGGAGGAG	A	0.241	CALR	ENST00000316448	frameshift_variant	p.L367Tfs*46
chr19	12943750	AGCAGAGGCTTAAGGAGGAGGAAGAAGACAAGAAACGCAAAGAGGAGGAGGAG	A	0.17	CALR	ENST00000316448	frameshift_variant	p.L367Tfs*46
chr19	12943750	AGCAGAGGCTTAAGGAGGAGGAAGAAGACAAGAAACGCAAAGAGGAGGAGGAG	A	0.28	CALR	ENST00000316448	frameshift_variant	p.L367Tfs*46
chr19	12943750	AGCAGAGGCTTAAGGAGGAGGAAGAAGACAAGAAACGCAAAGAGGAGGAGGAG	A	0.322	CALR	ENST00000316448	frameshift_variant	p.L367Tfs*46
chr19	12943750	AGCAGAGGCTTAAGGAGGAGGAAGAAGACAAGAAACGCAAAGAGGAGGAGGAG	A	0.079	CALR	ENST00000316448	frameshift_variant	p.L367Tfs*46
chr19	12943750	AGCAGAGGCTTAAGGAGGAGGAAGAAGACAAGAAACGCAAAGAGGAGGAGGAG	A	0.115	CALR	ENST00000316448	frameshift_variant	p.L367Tfs*46
chr19	12943750	AGCAGAGGCTTAAGGAGGAGGAAGAAGACAAGAAACGCAAAGAGGAGGAGGAG	A	0.035	CALR	ENST00000316448	frameshift_variant	p.L367Tfs*46
chr19	12943750	AGCAGAGGCTTAAGGAGGAGGAAGAAGACAAGAAACGCAAAGAGGAGGAGGAG	A	0.191	CALR	ENST00000316448	frameshift_variant	p.L367Tfs*46
chr19	12943750	AGCAGAGGCTTAAGGAGGAGGAAGAAGACAAGAAACGCAAAGAGGAGGAGGAG	A	0.278	CALR	ENST00000316448	frameshift_variant	p.L367Tfs*46
chr19	12943750	AGCAGAGGCTTAAGGAGGAGGAAGAAGACAAGAAACGCAAAGAGGAGGAGGAG	A	0.307	CALR	ENST00000316448	frameshift_variant	p.L367Tfs*46
chr19	12943750	AGCAGAGGCTTAAGGAGGAGGAAGAAGACAAGAAACGCAAAGAGGAGGAGGAG	A	0.17	CALR	ENST00000316448	frameshift_variant	p.L367Tfs*46
chr19	12943750	AGCAGAGGCTTAAGGAGGAGGAAGAAGACAAGAAACGCAAAGAGGAGGAGGAG	A	0.254	CALR	ENST00000316448	frameshift_variant	p.L367Tfs*46
chr19	12943750	AGCAGAGGCTTAAGGAGGAGGAAGAAGACAAGAAACGCAAAGAGGAGGAGGAG	A	0.253	CALR	ENST00000316448	frameshift_variant	p.L367Tfs*46
chr19	12943750	AGCAGAGGCTTAAGGAGGAGGAAGAAGACAAGAAACGCAAAGAGGAGGAGGAG	A	0.353	CALR	ENST00000316448	frameshift_variant	p.L367Tfs*46
chr19	12943750	AGCAGAGGCTTAAGGAGGAGGAAGAAGACAAGAAACGCAAAGAGGAGGAGGAG	A	0.076	CALR	ENST00000316448	frameshift_variant	p.L367Tfs*46
chr19	12943750	AGCAGAGGCTTAAGGAGGAGGAAGAAGACAAGAAACGCAAAGAGGAGGAGGAG	A	0.11	CALR	ENST00000316448	frameshift_variant	p.L367Tfs*46
chr19	12943750	AGCAGAGGCTTAAGGAGGAGGAAGAAGACAAGAAACGCAAAGAGGAGGAGGAG	A	0.047	CALR	ENST00000316448	frameshift_variant	p.L367Tfs*46
chr19	12943750	AGCAGAGGCTTAAGGAGGAGGAAGAAGACAAGAAACGCAAAGAGGAGGAGGAG	A	0.285	CALR	ENST00000316448	frameshift_variant	p.L367Tfs*46
chr19	12943750	AGCAGAGGCTTAAGGAGGAGGAAGAAGACAAGAAACGCAAAGAGGAGGAGGAG	A	0.141	CALR	ENST00000316448	frameshift_variant	p.L367Tfs*46
chr19	12943750	AGCAGAGGCTTAAGGAGGAGGAAGAAGACAAGAAACGCAAAGAGGAGGAGGAG	A	0.046	CALR	ENST00000316448	frameshift_variant	p.L367Tfs*46
chr19	12943750	AGCAGAGGCTTAAGGAGGAGGAAGAAGACAAGAAACGCAAAGAGGAGGAGGAG	A	0.284	CALR	ENST00000316448	frameshift_variant	p.L367Tfs*46
chr19	12943750	AGCAGAGGCTTAAGGAGGAGGAAGAAGACAAGAAACGCAAAGAGGAGGAGGAG	A	0.149	CALR	ENST00000316448	frameshift_variant	p.L367Tfs*46
chr19	12943750	AGCAGAGGCTTAAGGAGGAGGAAGAAGACAAGAAACGCAAAGAGGAGGAGGAG	A	0.237	CALR	ENST00000316448	frameshift_variant	p.L367Tfs*46
chr19	12943750	AGCAGAGGCTTAAGGAGGAGGAAGAAGACAAGAAACGCAAAGAGGAGGAGGAG	A	0.33	CALR	ENST00000316448	frameshift_variant	p.L367Tfs*46
chr19	12943750	AGCAGAGGCTTAAGGAGGAGGAAGAAGACAAGAAACGCAAAGAGGAGGAGGAG	A	0.214	CALR	ENST00000316448	frameshift_variant	p.L367Tfs*46
chr19	12943750	AGCAGAGGCTTAAGGAGGAGGAAGAAGACAAGAAACGCAAAGAGGAGGAGGAG	A	0.335	CALR	ENST00000316448	frameshift_variant	p.L367Tfs*46
chr19	12943753	AGAGGCTTAAGGAGGAGGAAGAAGACAAGAAACGCAAAGAGGAGGAGGAGG	A	0.062	CALR	ENST00000316448	frameshift_variant	p.Q365Hfs*7
chr19	12943753	AGAGGCTTAAGGAGGAGGAAGAAGACAAGAAACGCAAAGAGGAGGAG	A	0.06	CALR	ENST00000316448	frameshift_variant	p.L367Qfs*48
chr19	12943753	AGAGGCTTAAGGAGGAGGAAGAAGACAAGAAACGCAAAGAGGAGGAG	A	0.312	CALR	ENST00000316448	frameshift_variant	p.L367Qfs*48
chr19	12943753	AGAGGCTTAAGGAGGAGGAAGAAGACAAGAAACGCAAAGAGGAGGAG	A	0.041	CALR	ENST00000316448	frameshift_variant	p.L367Qfs*48
chr19	12943754	GAGGCTTAAGGAGGAGGAAGAAGACAAGAAACGCAAAGAGGAGGAGGAGGC	G	0.237	CALR	ENST00000316448	frameshift_variant	p.L367Gfs*5
chr19	12943760	TAAGGAGGAGGAAGAAGACAAGAAACGCAAAGAGG	T	0.044	CALR	ENST00000316448	frameshift_variant	p.K368Rfs*51
chr19	12943768	AGGAAGAAGACAAGAAACGCAAAGAGGAGGAGGAG	A	0.188	CALR	ENST00000316448	frameshift_variant	p.E371Qfs*48
chr19	12943780	AG	A	0.029	CALR	ENST00000316448	frameshift_variant	p.K375Nfs*55
chr19	12943781	GA	G	0.022	CALR	ENST00000316448	frameshift_variant	p.K375Nfs*55
chr19	12943784	ACGCAAAGAGG	A	0.022	CALR	ENST00000316448	frameshift_variant	p.K377Rfs*50
chr19	12943812	A	ACTTGT	0.04	CALR	ENST00000316448	frameshift_variant	p.K385Tfs*47
chr19	12943813	A	ATTGTC	0.406	CALR	ENST00000316448	frameshift_variant	p.K385Nfs*47
chr19	12943813	A	ATTGTC	0.074	CALR	ENST00000316448	frameshift_variant	p.K385Nfs*47
chr19	12943813	A	ATTGTC	0.248	CALR	ENST00000316448	frameshift_variant	p.K385Nfs*47
chr19	12943813	A	ATTGTC	0.045	CALR	ENST00000316448	frameshift_variant	p.K385Nfs*47
chr19	12943813	A	ATTGTC	0.049	CALR	ENST00000316448	frameshift_variant	p.K385Nfs*47
chr19	12943813	A	ATTGTC	0.23	CALR	ENST00000316448	frameshift_variant	p.K385Nfs*47
chr19	12943813	A	ATTGTC	0.024	CALR	ENST00000316448	frameshift_variant	p.K385Nfs*47
chr19	12943813	A	ATTGTC	0.03	CALR	ENST00000316448	frameshift_variant	p.K385Nfs*47
chr19	12943813	A	ATTGTC	0.379	CALR	ENST00000316448	frameshift_variant	p.K385Nfs*47
chr19	12943813	A	ATTGTC	0.03	CALR	ENST00000316448	frameshift_variant	p.K385Nfs*47
chr19	12943813	A	ATTGTC	0.081	CALR	ENST00000316448	frameshift_variant	p.K385Nfs*47
chr19	12943813	A	ATTGTC	0.057	CALR	ENST00000316448	frameshift_variant	p.K385Nfs*47
chr19	12943813	A	ATTGTC	0.247	CALR	ENST00000316448	frameshift_variant	p.K385Nfs*47
chr19	12943813	A	ATTGTC	0.397	CALR	ENST00000316448	frameshift_variant	p.K385Nfs*47
chr19	12943813	A	ATTGTC	0.384	CALR	ENST00000316448	frameshift_variant	p.K385Nfs*47
chr19	12943813	A	ATTGTC	0.51	CALR	ENST00000316448	frameshift_variant	p.K385Nfs*47
chr19	12943813	A	ATTGTC	0.304	CALR	ENST00000316448	frameshift_variant	p.K385Nfs*47
chr19	12943813	A	ATTGTC	0.447	CALR	ENST00000316448	frameshift_variant	p.K385Nfs*47
chr19	12943813	A	ATTGTC	0.424	CALR	ENST00000316448	frameshift_variant	p.K385Nfs*47
chr19	12943813	A	ATTGTC	0.365	CALR	ENST00000316448	frameshift_variant	p.K385Nfs*47
chr19	12943813	A	ATTGTC	0.184	CALR	ENST00000316448	frameshift_variant	p.K385Nfs*47
chr19	12943813	A	ATTGTC	0.397	CALR	ENST00000316448	frameshift_variant	p.K385Nfs*47
chr19	55662584	A	T	0.033	U2AF2	ENST00000308924	missense_variant	p.Q190L
chr2	25234280	TACACACACGCA	T	0.046	DNMT3A	ENST00000264709	frameshift_variant	p.F909Lfs*8
chr2	25234286	C	T	0.187	DNMT3A	ENST00000264709	missense_variant	p.C911Y
chr2	25234286	C	T	0.027	DNMT3A	ENST00000264709	missense_variant	p.C911Y
chr2	25234286	C	T	0.04	DNMT3A	ENST00000264709	missense_variant	p.C911Y
chr2	25234286	C	T	0.063	DNMT3A	ENST00000264709	missense_variant	p.C911Y
chr2	25234286	C	T	0.041	DNMT3A	ENST00000264709	missense_variant	p.C911Y
chr2	25234286	C	T	0.139	DNMT3A	ENST00000264709	missense_variant	p.C911Y
chr2	25234286	C	T	0.224	DNMT3A	ENST00000264709	missense_variant	p.C911Y
chr2	25234286	C	T	0.06	DNMT3A	ENST00000264709	missense_variant	p.C911Y
chr2	25234286	C	T	0.057	DNMT3A	ENST00000264709	missense_variant	p.C911Y
chr2	25234286	C	T	0.024	DNMT3A	ENST00000264709	missense_variant	p.C911Y
chr2	25234286	C	T	0.024	DNMT3A	ENST00000264709	missense_variant	p.C911Y
chr2	25234286	C	T	0.175	DNMT3A	ENST00000264709	missense_variant	p.C911Y
chr2	25234286	C	T	0.047	DNMT3A	ENST00000264709	missense_variant	p.C911Y
chr2	25234289	G	GC	0.088	DNMT3A	ENST00000264709	frameshift_variant	p.A910Gfs*11
chr2	25234290	CA	C	0.15	DNMT3A	ENST00000264709	frameshift_variant	p.F909Lfs*13
chr2	25234290	C	G	0.157	DNMT3A	ENST00000264709	missense_variant	p.A910P
chr2	25234290	C	G	0.322	DNMT3A	ENST00000264709	missense_variant	p.A910P
chr2	25234290	C	G	0.021	DNMT3A	ENST00000264709	missense_variant	p.A910P
chr2	25234290	C	G	0.081	DNMT3A	ENST00000264709	missense_variant	p.A910P
chr2	25234290	C	G	0.036	DNMT3A	ENST00000264709	missense_variant	p.A910P
chr2	25234290	CAA	C	0.052	DNMT3A	ENST00000264709	frameshift_variant	p.F909Cfs*11
chr2	25234290	CAA	C	0.061	DNMT3A	ENST00000264709	frameshift_variant	p.F909Cfs*11
chr2	25234290	C	G	0.069	DNMT3A	ENST00000264709	missense_variant	p.A910P
chr2	25234290	C	G	0.081	DNMT3A	ENST00000264709	missense_variant	p.A910P
chr2	25234290	C	G	0.128	DNMT3A	ENST00000264709	missense_variant	p.A910P
chr2	25234290	C	CA	0.197	DNMT3A	ENST00000264709	frameshift_variant	p.A910Cfs*11
chr2	25234290	C	G	0.03	DNMT3A	ENST00000264709	missense_variant	p.A910P
chr2	25234290	C	G	0.077	DNMT3A	ENST00000264709	missense_variant	p.A910P
chr2	25234290	C	G	0.116	DNMT3A	ENST00000264709	missense_variant	p.A910P
chr2	25234290	C	G	0.329	DNMT3A	ENST00000264709	missense_variant	p.A910P
chr2	25234292	A	C	0.04	DNMT3A	ENST00000264709	missense_variant	p.F909C
chr2	25234292	A	C	0.181	DNMT3A	ENST00000264709	missense_variant	p.F909C
chr2	25234292	A	C	0.131	DNMT3A	ENST00000264709	missense_variant	p.F909C
chr2	25234294	A	C	0.056	DNMT3A	ENST00000264709	stop_gained	p.Y908*
chr2	25234294	A	C	0.032	DNMT3A	ENST00000264709	stop_gained	p.Y908*
chr2	25234294	A	C	0.165	DNMT3A	ENST00000264709	stop_gained	p.Y908*
chr2	25234298	T	TC	0.256	DNMT3A	ENST00000264709	frameshift_variant	p.E907Gfs*14
chr2	25234298	T	TC	0.085	DNMT3A	ENST00000264709	frameshift_variant	p.E907Gfs*14
chr2	25234299	C	A	0.241	DNMT3A	ENST00000264709	stop_gained	p.E907*
chr2	25234299	C	A	0.106	DNMT3A	ENST00000264709	stop_gained	p.E907*
chr2	25234299	C	A	0.198	DNMT3A	ENST00000264709	stop_gained	p.E907*
chr2	25234299	C	A	0.062	DNMT3A	ENST00000264709	stop_gained	p.E907*
chr2	25234299	C	A	0.038	DNMT3A	ENST00000264709	stop_gained	p.E907*
chr2	25234299	C	A	0.052	DNMT3A	ENST00000264709	stop_gained	p.E907*
chr2	25234300	CT	C	0.06	DNMT3A	ENST00000264709	frameshift_variant	p.K906Rfs*16
chr2	25234300	C	CT	0.041	DNMT3A	ENST00000264709	frameshift_variant	p.E907Gfs*14
chr2	25234300	CTTCAGCGGAGCGAAGA	C	0.15	DNMT3A	ENST00000264709	frameshift_variant	p.L901Rfs*16
chr2	25234300	CTTCA	C	0.049	DNMT3A	ENST00000264709	frameshift_variant	p.L905Rfs*16
chr2	25234302	T	A	0.138	DNMT3A	ENST00000264709	stop_gained	p.K906*
chr2	25234302	T	A	0.021	DNMT3A	ENST00000264709	stop_gained	p.K906*
chr2	25234302	T	A	0.037	DNMT3A	ENST00000264709	stop_gained	p.K906*
chr2	25234302	T	A	0.038	DNMT3A	ENST00000264709	stop_gained	p.K906*
chr2	25234302	T	A	0.055	DNMT3A	ENST00000264709	stop_gained	p.K906*
chr2	25234303	CA	C	0.064	DNMT3A	ENST00000264709	frameshift_variant	p.L905Rfs*17
chr2	25234303	CAGCGG	C	0.148	DNMT3A	ENST00000264709	frameshift_variant	p.P904Efs*15
chr2	25234306	CG	C	0.049	DNMT3A	ENST00000264709	frameshift_variant	p.P904Rfs*2
chr2	25234306	CG	C	0.053	DNMT3A	ENST00000264709	frameshift_variant	p.P904Rfs*2
chr2	25234307	G	A	0.083	DNMT3A	ENST00000264709	missense_variant	p.P904L
chr2	25234307	G	A	0.06	DNMT3A	ENST00000264709	missense_variant	p.P904L
chr2	25234307	G	A	0.07	DNMT3A	ENST00000264709	missense_variant	p.P904L
chr2	25234307	G	A	0.041	DNMT3A	ENST00000264709	missense_variant	p.P904L
chr2	25234307	G	A	0.202	DNMT3A	ENST00000264709	missense_variant	p.P904L
chr2	25234307	G	T	0.036	DNMT3A	ENST00000264709	missense_variant	p.P904Q
chr2	25234307	G	A	0.023	DNMT3A	ENST00000264709	missense_variant	p.P904L
chr2	25234307	G	A	0.028	DNMT3A	ENST00000264709	missense_variant	p.P904L
chr2	25234307	G	A	0.039	DNMT3A	ENST00000264709	missense_variant	p.P904L
chr2	25234307	G	A	0.204	DNMT3A	ENST00000264709	missense_variant	p.P904L
chr2	25234307	G	A	0.043	DNMT3A	ENST00000264709	missense_variant	p.P904L
chr2	25234307	G	A	0.051	DNMT3A	ENST00000264709	missense_variant	p.P904L
chr2	25234307	G	A	0.163	DNMT3A	ENST00000264709	missense_variant	p.P904L
chr2	25234307	G	A	0.142	DNMT3A	ENST00000264709	missense_variant	p.P904L
chr2	25234307	G	A	0.121	DNMT3A	ENST00000264709	missense_variant	p.P904L
chr2	25234307	G	A	0.088	DNMT3A	ENST00000264709	missense_variant	p.P904L
chr2	25234307	G	A	0.104	DNMT3A	ENST00000264709	missense_variant	p.P904L
chr2	25234307	G	A	0.098	DNMT3A	ENST00000264709	missense_variant	p.P904L
chr2	25234307	G	A	0.031	DNMT3A	ENST00000264709	missense_variant	p.P904L
chr2	25234307	G	A	0.138	DNMT3A	ENST00000264709	missense_variant	p.P904L
chr2	25234307	G	A	0.044	DNMT3A	ENST00000264709	missense_variant	p.P904L
chr2	25234307	G	A	0.047	DNMT3A	ENST00000264709	missense_variant	p.P904L
chr2	25234307	G	A	0.056	DNMT3A	ENST00000264709	missense_variant	p.P904L
chr2	25234307	G	A	0.043	DNMT3A	ENST00000264709	missense_variant	p.P904L
chr2	25234307	G	A	0.043	DNMT3A	ENST00000264709	missense_variant	p.P904L
chr2	25234307	G	A	0.053	DNMT3A	ENST00000264709	missense_variant	p.P904L
chr2	25234307	G	A	0.047	DNMT3A	ENST00000264709	missense_variant	p.P904L
chr2	25234307	G	A	0.058	DNMT3A	ENST00000264709	missense_variant	p.P904L
chr2	25234307	G	A	0.183	DNMT3A	ENST00000264709	missense_variant	p.P904L
chr2	25234307	G	A	0.06	DNMT3A	ENST00000264709	missense_variant	p.P904L
chr2	25234307	G	A	0.058	DNMT3A	ENST00000264709	missense_variant	p.P904L
chr2	25234307	G	A	0.044	DNMT3A	ENST00000264709	missense_variant	p.P904L
chr2	25234307	G	A	0.033	DNMT3A	ENST00000264709	missense_variant	p.P904L
chr2	25234307	G	A	0.052	DNMT3A	ENST00000264709	missense_variant	p.P904L
chr2	25234307	G	A	0.058	DNMT3A	ENST00000264709	missense_variant	p.P904L
chr2	25234307	G	A	0.044	DNMT3A	ENST00000264709	missense_variant	p.P904L
chr2	25234307	G	A	0.03	DNMT3A	ENST00000264709	missense_variant	p.P904L
chr2	25234307	G	A	0.048	DNMT3A	ENST00000264709	missense_variant	p.P904L
chr2	25234307	G	A	0.048	DNMT3A	ENST00000264709	missense_variant	p.P904L
chr2	25234307	G	A	0.155	DNMT3A	ENST00000264709	missense_variant	p.P904L
chr2	25234307	G	A	0.205	DNMT3A	ENST00000264709	missense_variant	p.P904L
chr2	25234307	G	A	0.132	DNMT3A	ENST00000264709	missense_variant	p.P904L
chr2	25234307	G	T	0.071	DNMT3A	ENST00000264709	missense_variant	p.P904Q
chr2	25234307	G	A	0.036	DNMT3A	ENST00000264709	missense_variant	p.P904L
chr2	25234307	G	A	0.171	DNMT3A	ENST00000264709	missense_variant	p.P904L
chr2	25234307	G	A	0.358	DNMT3A	ENST00000264709	missense_variant	p.P904L
chr2	25234307	G	A	0.286	DNMT3A	ENST00000264709	missense_variant	p.P904L
chr2	25234307	G	A	0.056	DNMT3A	ENST00000264709	missense_variant	p.P904L
chr2	25234307	G	A	0.24	DNMT3A	ENST00000264709	missense_variant	p.P904L
chr2	25234307	G	A	0.035	DNMT3A	ENST00000264709	missense_variant	p.P904L
chr2	25234307	G	A	0.051	DNMT3A	ENST00000264709	missense_variant	p.P904L
chr2	25234307	G	A	0.043	DNMT3A	ENST00000264709	missense_variant	p.P904L
chr2	25234307	G	A	0.064	DNMT3A	ENST00000264709	missense_variant	p.P904L
chr2	25234307	G	A	0.02	DNMT3A	ENST00000264709	missense_variant	p.P904L
chr2	25234307	G	A	0.052	DNMT3A	ENST00000264709	missense_variant	p.P904L
chr2	25234307	G	A	0.142	DNMT3A	ENST00000264709	missense_variant	p.P904L
chr2	25234307	G	A	0.072	DNMT3A	ENST00000264709	missense_variant	p.P904L
chr2	25234307	G	T	0.037	DNMT3A	ENST00000264709	missense_variant	p.P904Q
chr2	25234307	G	A	0.087	DNMT3A	ENST00000264709	missense_variant	p.P904L
chr2	25234307	G	A	0.041	DNMT3A	ENST00000264709	missense_variant	p.P904L
chr2	25234307	G	A	0.05	DNMT3A	ENST00000264709	missense_variant	p.P904L
chr2	25234307	G	A	0.095	DNMT3A	ENST00000264709	missense_variant	p.P904L
chr2	25234307	G	A	0.091	DNMT3A	ENST00000264709	missense_variant	p.P904L
chr2	25234307	G	A	0.063	DNMT3A	ENST00000264709	missense_variant	p.P904L
chr2	25234307	G	A	0.033	DNMT3A	ENST00000264709	missense_variant	p.P904L
chr2	25234307	G	A	0.07	DNMT3A	ENST00000264709	missense_variant	p.P904L
chr2	25234307	G	A	0.069	DNMT3A	ENST00000264709	missense_variant	p.P904L
chr2	25234307	G	T	0.106	DNMT3A	ENST00000264709	missense_variant	p.P904Q
chr2	25234307	G	A	0.296	DNMT3A	ENST00000264709	missense_variant	p.P904L
chr2	25234307	G	A	0.042	DNMT3A	ENST00000264709	missense_variant	p.P904L
chr2	25234307	G	A	0.045	DNMT3A	ENST00000264709	missense_variant	p.P904L
chr2	25234307	G	T	0.083	DNMT3A	ENST00000264709	missense_variant	p.P904Q
chr2	25234307	G	A	0.038	DNMT3A	ENST00000264709	missense_variant	p.P904L
chr2	25234307	G	A	0.043	DNMT3A	ENST00000264709	missense_variant	p.P904L
chr2	25234307	G	A	0.049	DNMT3A	ENST00000264709	missense_variant	p.P904L
chr2	25234307	G	A	0.053	DNMT3A	ENST00000264709	missense_variant	p.P904L
chr2	25234307	G	A	0.054	DNMT3A	ENST00000264709	missense_variant	p.P904L
chr2	25234307	G	A	0.14	DNMT3A	ENST00000264709	missense_variant	p.P904L
chr2	25234307	G	A	0.042	DNMT3A	ENST00000264709	missense_variant	p.P904L
chr2	25234307	G	A	0.044	DNMT3A	ENST00000264709	missense_variant	p.P904L
chr2	25234307	G	A	0.191	DNMT3A	ENST00000264709	missense_variant	p.P904L
chr2	25234307	G	A	0.224	DNMT3A	ENST00000264709	missense_variant	p.P904L
chr2	25234307	G	A	0.191	DNMT3A	ENST00000264709	missense_variant	p.P904L
chr2	25234307	G	A	0.039	DNMT3A	ENST00000264709	missense_variant	p.P904L
chr2	25234307	G	A	0.067	DNMT3A	ENST00000264709	missense_variant	p.P904L
chr2	25234307	G	A	0.074	DNMT3A	ENST00000264709	missense_variant	p.P904L
chr2	25234307	G	A	0.157	DNMT3A	ENST00000264709	missense_variant	p.P904L
chr2	25234307	G	A	0.107	DNMT3A	ENST00000264709	missense_variant	p.P904L
chr2	25234307	G	A	0.036	DNMT3A	ENST00000264709	missense_variant	p.P904L
chr2	25234307	G	A	0.153	DNMT3A	ENST00000264709	missense_variant	p.P904L
chr2	25234307	G	A	0.062	DNMT3A	ENST00000264709	missense_variant	p.P904L
chr2	25234307	G	A	0.071	DNMT3A	ENST00000264709	missense_variant	p.P904L
chr2	25234307	G	A	0.054	DNMT3A	ENST00000264709	missense_variant	p.P904L
chr2	25234307	G	A	0.104	DNMT3A	ENST00000264709	missense_variant	p.P904L
chr2	25234307	G	A	0.108	DNMT3A	ENST00000264709	missense_variant	p.P904L
chr2	25234307	G	A	0.031	DNMT3A	ENST00000264709	missense_variant	p.P904L
chr2	25234307	G	A	0.128	DNMT3A	ENST00000264709	missense_variant	p.P904L
chr2	25234307	G	A	0.244	DNMT3A	ENST00000264709	missense_variant	p.P904L
chr2	25234307	G	A	0.095	DNMT3A	ENST00000264709	missense_variant	p.P904L
chr2	25234307	GGAGC	G	0.038	DNMT3A	ENST00000264709	frameshift_variant	p.A903Rfs*2
chr2	25234307	G	A	0.039	DNMT3A	ENST00000264709	missense_variant	p.P904L
chr2	25234307	G	A	0.032	DNMT3A	ENST00000264709	missense_variant	p.P904L
chr2	25234307	G	T	0.108	DNMT3A	ENST00000264709	missense_variant	p.P904Q
chr2	25234307	G	A	0.046	DNMT3A	ENST00000264709	missense_variant	p.P904L
chr2	25234307	G	A	0.041	DNMT3A	ENST00000264709	missense_variant	p.P904L
chr2	25234307	G	A	0.064	DNMT3A	ENST00000264709	missense_variant	p.P904L
chr2	25234307	G	A	0.047	DNMT3A	ENST00000264709	missense_variant	p.P904L
chr2	25234307	G	A	0.055	DNMT3A	ENST00000264709	missense_variant	p.P904L
chr2	25234307	G	A	0.024	DNMT3A	ENST00000264709	missense_variant	p.P904L
chr2	25234307	G	A	0.263	DNMT3A	ENST00000264709	missense_variant	p.P904L
chr2	25234307	G	A	0.034	DNMT3A	ENST00000264709	missense_variant	p.P904L
chr2	25234307	G	A	0.23	DNMT3A	ENST00000264709	missense_variant	p.P904L
chr2	25234307	G	A	0.113	DNMT3A	ENST00000264709	missense_variant	p.P904L
chr2	25234307	G	A	0.041	DNMT3A	ENST00000264709	missense_variant	p.P904L
chr2	25234307	G	A	0.034	DNMT3A	ENST00000264709	missense_variant	p.P904L
chr2	25234307	G	A	0.517	DNMT3A	ENST00000264709	missense_variant	p.P904L
chr2	25234307	G	A	0.437	DNMT3A	ENST00000264709	missense_variant	p.P904L
chr2	25234307	G	A	0.436	DNMT3A	ENST00000264709	missense_variant	p.P904L
chr2	25234308	GA	G	0.078	DNMT3A	ENST00000264709	frameshift_variant	p.P904Rfs*2
chr2	25234309	AGC	A	0.05	DNMT3A	ENST00000264709	frameshift_variant	p.A903Sfs*17
chr2	25234309	AGC	A	0.101	DNMT3A	ENST00000264709	frameshift_variant	p.A903Sfs*17
chr2	25234309	AGC	A	0.064	DNMT3A	ENST00000264709	frameshift_variant	p.A903Sfs*17
chr2	25234310	GC	G	0.032	DNMT3A	ENST00000264709	frameshift_variant	p.A903Lfs*3
chr2	25234310	GC	G	0.078	DNMT3A	ENST00000264709	frameshift_variant	p.A903Lfs*3
chr2	25234311	CG	C	0.027	DNMT3A	ENST00000264709	frameshift_variant	p.F902Lfs*4
chr2	25234311	CG	C	0.147	DNMT3A	ENST00000264709	frameshift_variant	p.F902Lfs*4
chr2	25234311	CG	C	0.036	DNMT3A	ENST00000264709	frameshift_variant	p.F902Lfs*4
chr2	25234311	CG	C	0.057	DNMT3A	ENST00000264709	frameshift_variant	p.F902Lfs*4
chr2	25234312	GAA	G	0.03	DNMT3A	ENST00000264709	frameshift_variant	p.F902Rfs*18
chr2	25234312	GA	G	0.018	DNMT3A	ENST00000264709	frameshift_variant	p.F902Sfs*4
chr2	25234313	A	AAGAGG	0.233	DNMT3A	ENST00000264709	frameshift_variant	p.F902Sfs*6
chr2	25234315	GA	G	0.042	DNMT3A	ENST00000264709	frameshift_variant	p.L901Pfs*5
chr2	25234316	A	C	0.038	DNMT3A	ENST00000264709	missense_variant	p.L901R
chr2	25234316	AG	A	0.043	DNMT3A	ENST00000264709	frameshift_variant	p.L901Sfs*5
chr2	25234316	A	T	0.074	DNMT3A	ENST00000264709	missense_variant	p.L901H
chr2	25234316	A	C	0.035	DNMT3A	ENST00000264709	missense_variant	p.L901R
chr2	25234316	A	T	0.045	DNMT3A	ENST00000264709	missense_variant	p.L901H
chr2	25234316	A	C	0.122	DNMT3A	ENST00000264709	missense_variant	p.L901R
chr2	25234316	AG	A	0.036	DNMT3A	ENST00000264709	frameshift_variant	p.L901Sfs*5
chr2	25234316	A	C	0.034	DNMT3A	ENST00000264709	missense_variant	p.L901R
chr2	25234318	GT	G	0.058	DNMT3A	ENST00000264709	frameshift_variant	p.H900Pfs*6
chr2	25234322	CG	C	0.065	DNMT3A	ENST00000264709	frameshift_variant	p.R899Afs*7
chr2	25234322	C	T	0.027	DNMT3A	ENST00000264709	missense_variant	p.R899H
chr2	25234322	C	T	0.042	DNMT3A	ENST00000264709	missense_variant	p.R899H
chr2	25234322	C	T	0.443	DNMT3A	ENST00000264709	missense_variant	p.R899H
chr2	25234322	C	T	0.046	DNMT3A	ENST00000264709	missense_variant	p.R899H
chr2	25234322	CG	C	0.247	DNMT3A	ENST00000264709	frameshift_variant	p.R899Afs*7
chr2	25234322	C	T	0.125	DNMT3A	ENST00000264709	missense_variant	p.R899H
chr2	25234322	C	T	0.091	DNMT3A	ENST00000264709	missense_variant	p.R899H
chr2	25234322	C	T	0.037	DNMT3A	ENST00000264709	missense_variant	p.R899H
chr2	25234322	C	T	0.092	DNMT3A	ENST00000264709	missense_variant	p.R899H
chr2	25234322	CG	C	0.043	DNMT3A	ENST00000264709	frameshift_variant	p.R899Afs*7
chr2	25234322	C	T	0.026	DNMT3A	ENST00000264709	missense_variant	p.R899H
chr2	25234322	CG	C	0.079	DNMT3A	ENST00000264709	frameshift_variant	p.R899Afs*7
chr2	25234322	C	T	0.041	DNMT3A	ENST00000264709	missense_variant	p.R899H
chr2	25234322	C	T	0.64	DNMT3A	ENST00000264709	missense_variant	p.R899H
chr2	25234323	G	A	0.048	DNMT3A	ENST00000264709	missense_variant	p.R899C
chr2	25234323	G	A	0.038	DNMT3A	ENST00000264709	missense_variant	p.R899C
chr2	25234323	G	A	0.043	DNMT3A	ENST00000264709	missense_variant	p.R899C
chr2	25234323	G	A	0.037	DNMT3A	ENST00000264709	missense_variant	p.R899C
chr2	25234323	G	A	0.191	DNMT3A	ENST00000264709	missense_variant	p.R899C
chr2	25234323	G	A	0.064	DNMT3A	ENST00000264709	missense_variant	p.R899C
chr2	25234323	G	A	0.024	DNMT3A	ENST00000264709	missense_variant	p.R899C
chr2	25234323	G	A	0.035	DNMT3A	ENST00000264709	missense_variant	p.R899C
chr2	25234323	G	A	0.349	DNMT3A	ENST00000264709	missense_variant	p.R899C
chr2	25234323	G	A	0.025	DNMT3A	ENST00000264709	missense_variant	p.R899C
chr2	25234323	G	A	0.213	DNMT3A	ENST00000264709	missense_variant	p.R899C
chr2	25234323	G	A	0.094	DNMT3A	ENST00000264709	missense_variant	p.R899C
chr2	25234323	G	A	0.043	DNMT3A	ENST00000264709	missense_variant	p.R899C
chr2	25234323	G	A	0.044	DNMT3A	ENST00000264709	missense_variant	p.R899C
chr2	25234323	G	A	0.282	DNMT3A	ENST00000264709	missense_variant	p.R899C
chr2	25234323	G	A	0.099	DNMT3A	ENST00000264709	missense_variant	p.R899C
chr2	25234323	G	A	0.107	DNMT3A	ENST00000264709	missense_variant	p.R899C
chr2	25234323	G	A	0.069	DNMT3A	ENST00000264709	missense_variant	p.R899C
chr2	25234323	G	A	0.034	DNMT3A	ENST00000264709	missense_variant	p.R899C
chr2	25234323	G	A	0.333	DNMT3A	ENST00000264709	missense_variant	p.R899C
chr2	25234323	G	A	0.198	DNMT3A	ENST00000264709	missense_variant	p.R899C
chr2	25234323	G	A	0.043	DNMT3A	ENST00000264709	missense_variant	p.R899C
chr2	25234323	G	A	0.026	DNMT3A	ENST00000264709	missense_variant	p.R899C
chr2	25234323	G	A	0.049	DNMT3A	ENST00000264709	missense_variant	p.R899C
chr2	25234323	G	A	0.024	DNMT3A	ENST00000264709	missense_variant	p.R899C
chr2	25234323	G	A	0.078	DNMT3A	ENST00000264709	missense_variant	p.R899C
chr2	25234323	G	A	0.043	DNMT3A	ENST00000264709	missense_variant	p.R899C
chr2	25234324	GA	G	0.045	DNMT3A	ENST00000264709	frameshift_variant	p.I898Tfs*8
chr2	25234328	A	C	0.063	DNMT3A	ENST00000264709	missense_variant	p.V897G
chr2	25234328	A	C	0.037	DNMT3A	ENST00000264709	missense_variant	p.V897G
chr2	25234329	C	CTGGCACGGTCA	0.141	DNMT3A	ENST00000264709	stop_gained	p.V897*
chr2	25234329	CT	C	0.048	DNMT3A	ENST00000264709	frameshift_variant	p.V897Sfs*9
chr2	25234330	T	TGGGC	0.046	DNMT3A	ENST00000264709	frameshift_variant	p.V897Pfs*25
chr2	25234331	G	A	0.324	DNMT3A	ENST00000264709	missense_variant	p.P896L
chr2	25234331	G	A	0.103	DNMT3A	ENST00000264709	missense_variant	p.P896L
chr2	25234332	G	GAACGCTC	0.087	DNMT3A	ENST00000264709	frameshift_variant	p.P896Efs*27
chr2	25234333	C	CACGCT	0.042	DNMT3A	ENST00000264709	frameshift_variant	p.P896Afs*12
chr2	25234335	C	T	0.047	DNMT3A	ENST00000264709	missense_variant	p.V895M
chr2	25234335	C	T	0.143	DNMT3A	ENST00000264709	missense_variant	p.V895M
chr2	25234335	C	T	0.191	DNMT3A	ENST00000264709	missense_variant	p.V895M
chr2	25234335	C	T	0.036	DNMT3A	ENST00000264709	missense_variant	p.V895M
chr2	25234337	C	CT	0.053	DNMT3A	ENST00000264709	frameshift_variant	p.S894Kfs*27
chr2	25234339	CC	AG	0.172	DNMT3A	ENST00000264709	missense_variant	p.W893S
chr2	25234339	CCATGACCG	C	0.133	DNMT3A	ENST00000264709	frameshift_variant	p.R891Efs*27
chr2	25234339	C	T	0.128	DNMT3A	ENST00000264709	stop_gained	p.W893*
chr2	25234340	C	T	0.169	DNMT3A	ENST00000264709	stop_gained	p.W893*
chr2	25234340	C	G	0.128	DNMT3A	ENST00000264709	missense_variant	p.W893S
chr2	25234340	C	T	0.052	DNMT3A	ENST00000264709	stop_gained	p.W893*
chr2	25234340	C	T	0.049	DNMT3A	ENST00000264709	stop_gained	p.W893*
chr2	25234340	C	T	0.033	DNMT3A	ENST00000264709	stop_gained	p.W893*
chr2	25234340	C	T	0.084	DNMT3A	ENST00000264709	stop_gained	p.W893*
chr2	25234340	C	T	0.049	DNMT3A	ENST00000264709	stop_gained	p.W893*
chr2	25234340	C	T	0.121	DNMT3A	ENST00000264709	stop_gained	p.W893*
chr2	25234342	TGACC	T	0.172	DNMT3A	ENST00000264709	frameshift_variant	p.R891Hfs*14
chr2	25234343	G	C	0.117	DNMT3A	ENST00000264709	stop_gained	p.S892*
chr2	25234343	G	C	0.067	DNMT3A	ENST00000264709	stop_gained	p.S892*
chr2	25234343	G	C	0.056	DNMT3A	ENST00000264709	stop_gained	p.S892*
chr2	25234343	G	T	0.029	DNMT3A	ENST00000264709	stop_gained	p.S892*
chr2	25234343	G	T	0.186	DNMT3A	ENST00000264709	stop_gained	p.S892*
chr2	25234343	G	C	0.038	DNMT3A	ENST00000264709	stop_gained	p.S892*
chr2	25234343	G	C	0.095	DNMT3A	ENST00000264709	stop_gained	p.S892*
chr2	25234343	G	C	0.064	DNMT3A	ENST00000264709	stop_gained	p.S892*
chr2	25234343	G	T	0.113	DNMT3A	ENST00000264709	stop_gained	p.S892*
chr2	25234343	G	T	0.042	DNMT3A	ENST00000264709	stop_gained	p.S892*
chr2	25234344	AC	A	0.048	DNMT3A	ENST00000264709	frameshift_variant	p.S892Hfs*14
chr2	25234344	A	ACCGG	0.123	DNMT3A	ENST00000264709	frameshift_variant	p.S892Pfs*30
chr2	25234344	ACCGGCCCAGCAGTC	A	0.155	DNMT3A	ENST00000264709	frameshift_variant	p.R887Ifs*29
chr2	25234346	CG	C	0.043	DNMT3A	ENST00000264709	frameshift_variant	p.R891Gfs*15
chr2	25234346	CG	C	0.079	DNMT3A	ENST00000264709	frameshift_variant	p.R891Gfs*15
chr2	25234347	G	GGCCC	0.052	DNMT3A	ENST00000264709	frameshift_variant	p.R891Gfs*31
chr2	25234348	G	GC	0.063	DNMT3A	ENST00000264709	frameshift_variant	p.R891Pfs*30
chr2	25234348	G	GCC	0.08	DNMT3A	ENST00000264709	frameshift_variant	p.R891Afs*16
chr2	25234349	C	T	0.272	DNMT3A	ENST00000264709	missense_variant	p.G890D
chr2	25234349	C	T	0.056	DNMT3A	ENST00000264709	missense_variant	p.G890D
chr2	25234349	C	T	0.118	DNMT3A	ENST00000264709	missense_variant	p.G890D
chr2	25234349	C	T	0.079	DNMT3A	ENST00000264709	missense_variant	p.G890D
chr2	25234349	C	T	0.109	DNMT3A	ENST00000264709	missense_variant	p.G890D
chr2	25234352	A	G	0.086	DNMT3A	ENST00000264709	missense_variant	p.L889P
chr2	25234352	A	G	0.057	DNMT3A	ENST00000264709	missense_variant	p.L889P
chr2	25234352	A	G	0.324	DNMT3A	ENST00000264709	missense_variant	p.L889P
chr2	25234354	CA	C	0.058	DNMT3A	ENST00000264709	frameshift_variant	p.L888Rfs*18
chr2	25234354	CAG	C	0.106	DNMT3A	ENST00000264709	frameshift_variant	p.L888Afs*32
chr2	25234355	AGTCTCTGCCTCGCCAAGCG	A	0.202	DNMT3A	ENST00000264709	frameshift_variant	p.R882Cfs*18
chr2	25234356	GT	G	0.043	DNMT3A	ENST00000264709	frameshift_variant	p.R887Sfs*19
chr2	25234356	GTC	G	0.116	DNMT3A	ENST00000264709	frameshift_variant	p.R887Tfs*33
chr2	25234356	GTC	G	0.041	DNMT3A	ENST00000264709	frameshift_variant	p.R887Tfs*33
chr2	25234356	GTC	G	0.298	DNMT3A	ENST00000264709	frameshift_variant	p.R887Tfs*33
chr2	25234362	G	A	0.082	DNMT3A	ENST00000264709	stop_gained	p.Q886*
chr2	25234362	G	A	0.037	DNMT3A	ENST00000264709	stop_gained	p.Q886*
chr2	25234362	G	A	0.284	DNMT3A	ENST00000264709	stop_gained	p.Q886*
chr2	25234362	G	A	0.096	DNMT3A	ENST00000264709	stop_gained	p.Q886*
chr2	25234362	G	A	0.059	DNMT3A	ENST00000264709	stop_gained	p.Q886*
chr2	25234362	G	A	0.064	DNMT3A	ENST00000264709	stop_gained	p.Q886*
chr2	25234362	G	A	0.062	DNMT3A	ENST00000264709	stop_gained	p.Q886*
chr2	25234362	G	A	0.062	DNMT3A	ENST00000264709	stop_gained	p.Q886*
chr2	25234362	G	A	0.039	DNMT3A	ENST00000264709	stop_gained	p.Q886*
chr2	25234362	G	A	0.091	DNMT3A	ENST00000264709	stop_gained	p.Q886*
chr2	25234362	G	A	0.031	DNMT3A	ENST00000264709	stop_gained	p.Q886*
chr2	25234362	G	A	0.153	DNMT3A	ENST00000264709	stop_gained	p.Q886*
chr2	25234362	G	A	0.149	DNMT3A	ENST00000264709	stop_gained	p.Q886*
chr2	25234362	G	A	0.043	DNMT3A	ENST00000264709	stop_gained	p.Q886*
chr2	25234362	G	A	0.095	DNMT3A	ENST00000264709	stop_gained	p.Q886*
chr2	25234362	G	A	0.162	DNMT3A	ENST00000264709	stop_gained	p.Q886*
chr2	25234362	G	A	0.13	DNMT3A	ENST00000264709	stop_gained	p.Q886*
chr2	25234362	GC	G	0.088	DNMT3A	ENST00000264709	frameshift_variant	p.R885Sfs*21
chr2	25234365	TC	T	0.149	DNMT3A	ENST00000264709	frameshift_variant	p.R885Gfs*21
chr2	25234365	TCG	T	0.108	DNMT3A	ENST00000264709	frameshift_variant	p.A884Efs*36
chr2	25234366	CGCCAAGCGGCTCAT	C	0.095	DNMT3A	ENST00000264709	frameshift_variant	p.M880Efs*36
chr2	25234367	G	A	0.057	DNMT3A	ENST00000264709	missense_variant	p.A884V
chr2	25234367	G	A	0.029	DNMT3A	ENST00000264709	missense_variant	p.A884V
chr2	25234367	G	A	0.041	DNMT3A	ENST00000264709	missense_variant	p.A884V
chr2	25234367	G	A	0.027	DNMT3A	ENST00000264709	missense_variant	p.A884V
chr2	25234367	G	GCC	0.068	DNMT3A	ENST00000264709	frameshift_variant	p.A884Gfs*23
chr2	25234367	G	A	0.051	DNMT3A	ENST00000264709	missense_variant	p.A884V
chr2	25234367	G	A	0.036	DNMT3A	ENST00000264709	missense_variant	p.A884V
chr2	25234369	CA	C	0.062	DNMT3A	ENST00000264709	frameshift_variant	p.L883Wfs*23
chr2	25234369	CA	C	0.104	DNMT3A	ENST00000264709	frameshift_variant	p.L883Wfs*23
chr2	25234370	A	T	0.055	DNMT3A	ENST00000264709	stop_gained	p.L883*
chr2	25234370	A	AC	0.106	DNMT3A	ENST00000264709	frameshift_variant	p.L883Cfs*38
chr2	25234370	A	T	0.086	DNMT3A	ENST00000264709	stop_gained	p.L883*
chr2	25234372	GCGGCTCATGTTGGAGA	G	0.045	DNMT3A	ENST00000264709	frameshift_variant	p.V877Afs*24
chr2	25234372	GC	AG	0.132	DNMT3A	ENST00000264709	missense_variant	p.R882P
chr2	25234373	C	T	0.302	DNMT3A	ENST00000264709	missense_variant	p.R882H
chr2	25234373	C	T	0.028	DNMT3A	ENST00000264709	missense_variant	p.R882H
chr2	25234373	C	T	0.258	DNMT3A	ENST00000264709	missense_variant	p.R882H
chr2	25234373	C	T	0.028	DNMT3A	ENST00000264709	missense_variant	p.R882H
chr2	25234373	C	T	0.141	DNMT3A	ENST00000264709	missense_variant	p.R882H
chr2	25234373	C	T	0.145	DNMT3A	ENST00000264709	missense_variant	p.R882H
chr2	25234373	C	T	0.049	DNMT3A	ENST00000264709	missense_variant	p.R882H
chr2	25234373	C	T	0.095	DNMT3A	ENST00000264709	missense_variant	p.R882H
chr2	25234373	C	T	0.104	DNMT3A	ENST00000264709	missense_variant	p.R882H
chr2	25234373	C	T	0.178	DNMT3A	ENST00000264709	missense_variant	p.R882H
chr2	25234373	C	T	0.075	DNMT3A	ENST00000264709	missense_variant	p.R882H
chr2	25234373	C	T	0.043	DNMT3A	ENST00000264709	missense_variant	p.R882H
chr2	25234373	C	T	0.138	DNMT3A	ENST00000264709	missense_variant	p.R882H
chr2	25234373	C	A	0.029	DNMT3A	ENST00000264709	missense_variant	p.R882L
chr2	25234373	C	T	0.078	DNMT3A	ENST00000264709	missense_variant	p.R882H
chr2	25234373	C	T	0.258	DNMT3A	ENST00000264709	missense_variant	p.R882H
chr2	25234373	C	T	0.055	DNMT3A	ENST00000264709	missense_variant	p.R882H
chr2	25234373	C	T	0.052	DNMT3A	ENST00000264709	missense_variant	p.R882H
chr2	25234373	C	T	0.12	DNMT3A	ENST00000264709	missense_variant	p.R882H
chr2	25234373	C	T	0.097	DNMT3A	ENST00000264709	missense_variant	p.R882H
chr2	25234373	C	T	0.033	DNMT3A	ENST00000264709	missense_variant	p.R882H
chr2	25234373	C	G	0.089	DNMT3A	ENST00000264709	missense_variant	p.R882P
chr2	25234373	C	A	0.156	DNMT3A	ENST00000264709	missense_variant	p.R882L
chr2	25234373	C	T	0.041	DNMT3A	ENST00000264709	missense_variant	p.R882H
chr2	25234373	C	T	0.042	DNMT3A	ENST00000264709	missense_variant	p.R882H
chr2	25234373	C	T	0.065	DNMT3A	ENST00000264709	missense_variant	p.R882H
chr2	25234373	C	T	0.195	DNMT3A	ENST00000264709	missense_variant	p.R882H
chr2	25234373	C	T	0.175	DNMT3A	ENST00000264709	missense_variant	p.R882H
chr2	25234373	C	T	0.043	DNMT3A	ENST00000264709	missense_variant	p.R882H
chr2	25234373	C	T	0.101	DNMT3A	ENST00000264709	missense_variant	p.R882H
chr2	25234373	C	T	0.055	DNMT3A	ENST00000264709	missense_variant	p.R882H
chr2	25234373	C	T	0.068	DNMT3A	ENST00000264709	missense_variant	p.R882H
chr2	25234373	C	T	0.091	DNMT3A	ENST00000264709	missense_variant	p.R882H
chr2	25234373	C	T	0.089	DNMT3A	ENST00000264709	missense_variant	p.R882H
chr2	25234373	C	T	0.28	DNMT3A	ENST00000264709	missense_variant	p.R882H
chr2	25234373	C	T	0.056	DNMT3A	ENST00000264709	missense_variant	p.R882H
chr2	25234373	C	T	0.038	DNMT3A	ENST00000264709	missense_variant	p.R882H
chr2	25234373	C	T	0.043	DNMT3A	ENST00000264709	missense_variant	p.R882H
chr2	25234373	C	T	0.079	DNMT3A	ENST00000264709	missense_variant	p.R882H
chr2	25234373	C	T	0.104	DNMT3A	ENST00000264709	missense_variant	p.R882H
chr2	25234373	C	T	0.229	DNMT3A	ENST00000264709	missense_variant	p.R882H
chr2	25234373	C	T	0.061	DNMT3A	ENST00000264709	missense_variant	p.R882H
chr2	25234373	C	T	0.175	DNMT3A	ENST00000264709	missense_variant	p.R882H
chr2	25234373	C	T	0.03	DNMT3A	ENST00000264709	missense_variant	p.R882H
chr2	25234373	C	T	0.174	DNMT3A	ENST00000264709	missense_variant	p.R882H
chr2	25234373	C	T	0.143	DNMT3A	ENST00000264709	missense_variant	p.R882H
chr2	25234373	C	T	0.281	DNMT3A	ENST00000264709	missense_variant	p.R882H
chr2	25234373	C	T	0.223	DNMT3A	ENST00000264709	missense_variant	p.R882H
chr2	25234373	C	T	0.032	DNMT3A	ENST00000264709	missense_variant	p.R882H
chr2	25234373	C	T	0.073	DNMT3A	ENST00000264709	missense_variant	p.R882H
chr2	25234373	C	T	0.065	DNMT3A	ENST00000264709	missense_variant	p.R882H
chr2	25234373	C	T	0.065	DNMT3A	ENST00000264709	missense_variant	p.R882H
chr2	25234373	C	T	0.091	DNMT3A	ENST00000264709	missense_variant	p.R882H
chr2	25234373	C	T	0.068	DNMT3A	ENST00000264709	missense_variant	p.R882H
chr2	25234373	C	G	0.05	DNMT3A	ENST00000264709	missense_variant	p.R882P
chr2	25234373	C	T	0.036	DNMT3A	ENST00000264709	missense_variant	p.R882H
chr2	25234373	C	T	0.038	DNMT3A	ENST00000264709	missense_variant	p.R882H
chr2	25234373	C	T	0.132	DNMT3A	ENST00000264709	missense_variant	p.R882H
chr2	25234373	C	T	0.132	DNMT3A	ENST00000264709	missense_variant	p.R882H
chr2	25234373	C	T	0.049	DNMT3A	ENST00000264709	missense_variant	p.R882H
chr2	25234373	C	T	0.167	DNMT3A	ENST00000264709	missense_variant	p.R882H
chr2	25234373	C	T	0.076	DNMT3A	ENST00000264709	missense_variant	p.R882H
chr2	25234373	C	T	0.045	DNMT3A	ENST00000264709	missense_variant	p.R882H
chr2	25234373	C	T	0.099	DNMT3A	ENST00000264709	missense_variant	p.R882H
chr2	25234373	C	T	0.194	DNMT3A	ENST00000264709	missense_variant	p.R882H
chr2	25234373	C	T	0.134	DNMT3A	ENST00000264709	missense_variant	p.R882H
chr2	25234373	C	T	0.107	DNMT3A	ENST00000264709	missense_variant	p.R882H
chr2	25234373	C	T	0.318	DNMT3A	ENST00000264709	missense_variant	p.R882H
chr2	25234373	C	T	0.188	DNMT3A	ENST00000264709	missense_variant	p.R882H
chr2	25234373	C	G	0.064	DNMT3A	ENST00000264709	missense_variant	p.R882P
chr2	25234373	C	T	0.123	DNMT3A	ENST00000264709	missense_variant	p.R882H
chr2	25234373	C	T	0.045	DNMT3A	ENST00000264709	missense_variant	p.R882H
chr2	25234373	C	T	0.046	DNMT3A	ENST00000264709	missense_variant	p.R882H
chr2	25234373	C	A	0.11	DNMT3A	ENST00000264709	missense_variant	p.R882L
chr2	25234373	C	T	0.065	DNMT3A	ENST00000264709	missense_variant	p.R882H
chr2	25234373	C	T	0.207	DNMT3A	ENST00000264709	missense_variant	p.R882H
chr2	25234373	C	T	0.303	DNMT3A	ENST00000264709	missense_variant	p.R882H
chr2	25234373	C	T	0.048	DNMT3A	ENST00000264709	missense_variant	p.R882H
chr2	25234373	C	T	0.05	DNMT3A	ENST00000264709	missense_variant	p.R882H
chr2	25234373	C	T	0.171	DNMT3A	ENST00000264709	missense_variant	p.R882H
chr2	25234373	C	T	0.148	DNMT3A	ENST00000264709	missense_variant	p.R882H
chr2	25234373	C	T	0.08	DNMT3A	ENST00000264709	missense_variant	p.R882H
chr2	25234373	C	T	0.152	DNMT3A	ENST00000264709	missense_variant	p.R882H
chr2	25234373	C	T	0.043	DNMT3A	ENST00000264709	missense_variant	p.R882H
chr2	25234373	C	T	0.121	DNMT3A	ENST00000264709	missense_variant	p.R882H
chr2	25234373	C	A	0.064	DNMT3A	ENST00000264709	missense_variant	p.R882L
chr2	25234373	C	T	0.089	DNMT3A	ENST00000264709	missense_variant	p.R882H
chr2	25234373	C	T	0.047	DNMT3A	ENST00000264709	missense_variant	p.R882H
chr2	25234373	C	T	0.187	DNMT3A	ENST00000264709	missense_variant	p.R882H
chr2	25234373	C	T	0.125	DNMT3A	ENST00000264709	missense_variant	p.R882H
chr2	25234373	C	T	0.264	DNMT3A	ENST00000264709	missense_variant	p.R882H
chr2	25234373	C	T	0.12	DNMT3A	ENST00000264709	missense_variant	p.R882H
chr2	25234373	C	T	0.176	DNMT3A	ENST00000264709	missense_variant	p.R882H
chr2	25234373	C	T	0.057	DNMT3A	ENST00000264709	missense_variant	p.R882H
chr2	25234373	C	T	0.159	DNMT3A	ENST00000264709	missense_variant	p.R882H
chr2	25234373	C	T	0.138	DNMT3A	ENST00000264709	missense_variant	p.R882H
chr2	25234373	C	T	0.144	DNMT3A	ENST00000264709	missense_variant	p.R882H
chr2	25234373	C	T	0.205	DNMT3A	ENST00000264709	missense_variant	p.R882H
chr2	25234373	C	T	0.144	DNMT3A	ENST00000264709	missense_variant	p.R882H
chr2	25234373	C	T	0.051	DNMT3A	ENST00000264709	missense_variant	p.R882H
chr2	25234373	C	T	0.174	DNMT3A	ENST00000264709	missense_variant	p.R882H
chr2	25234373	C	T	0.049	DNMT3A	ENST00000264709	missense_variant	p.R882H
chr2	25234373	C	T	0.068	DNMT3A	ENST00000264709	missense_variant	p.R882H
chr2	25234373	C	T	0.138	DNMT3A	ENST00000264709	missense_variant	p.R882H
chr2	25234373	C	T	0.098	DNMT3A	ENST00000264709	missense_variant	p.R882H
chr2	25234373	C	T	0.133	DNMT3A	ENST00000264709	missense_variant	p.R882H
chr2	25234373	C	T	0.039	DNMT3A	ENST00000264709	missense_variant	p.R882H
chr2	25234373	C	T	0.057	DNMT3A	ENST00000264709	missense_variant	p.R882H
chr2	25234373	C	T	0.072	DNMT3A	ENST00000264709	missense_variant	p.R882H
chr2	25234373	C	T	0.109	DNMT3A	ENST00000264709	missense_variant	p.R882H
chr2	25234373	C	T	0.038	DNMT3A	ENST00000264709	missense_variant	p.R882H
chr2	25234373	C	T	0.089	DNMT3A	ENST00000264709	missense_variant	p.R882H
chr2	25234373	C	T	0.079	DNMT3A	ENST00000264709	missense_variant	p.R882H
chr2	25234373	C	T	0.03	DNMT3A	ENST00000264709	missense_variant	p.R882H
chr2	25234373	C	T	0.082	DNMT3A	ENST00000264709	missense_variant	p.R882H
chr2	25234373	C	T	0.047	DNMT3A	ENST00000264709	missense_variant	p.R882H
chr2	25234373	C	T	0.075	DNMT3A	ENST00000264709	missense_variant	p.R882H
chr2	25234373	C	T	0.265	DNMT3A	ENST00000264709	missense_variant	p.R882H
chr2	25234373	C	A	0.176	DNMT3A	ENST00000264709	missense_variant	p.R882L
chr2	25234373	C	T	0.211	DNMT3A	ENST00000264709	missense_variant	p.R882H
chr2	25234373	C	T	0.273	DNMT3A	ENST00000264709	missense_variant	p.R882H
chr2	25234373	C	T	0.065	DNMT3A	ENST00000264709	missense_variant	p.R882H
chr2	25234373	CGGCTCATGTTG	C	0.074	DNMT3A	ENST00000264709	frameshift_variant	p.N879Lfs*38
chr2	25234373	C	T	0.148	DNMT3A	ENST00000264709	missense_variant	p.R882H
chr2	25234373	C	T	0.044	DNMT3A	ENST00000264709	missense_variant	p.R882H
chr2	25234373	C	T	0.097	DNMT3A	ENST00000264709	missense_variant	p.R882H
chr2	25234373	C	T	0.297	DNMT3A	ENST00000264709	missense_variant	p.R882H
chr2	25234373	C	T	0.241	DNMT3A	ENST00000264709	missense_variant	p.R882H
chr2	25234373	C	T	0.244	DNMT3A	ENST00000264709	missense_variant	p.R882H
chr2	25234373	C	T	0.076	DNMT3A	ENST00000264709	missense_variant	p.R882H
chr2	25234373	C	T	0.052	DNMT3A	ENST00000264709	missense_variant	p.R882H
chr2	25234373	C	T	0.143	DNMT3A	ENST00000264709	missense_variant	p.R882H
chr2	25234373	C	T	0.08	DNMT3A	ENST00000264709	missense_variant	p.R882H
chr2	25234373	C	T	0.082	DNMT3A	ENST00000264709	missense_variant	p.R882H
chr2	25234373	C	T	0.047	DNMT3A	ENST00000264709	missense_variant	p.R882H
chr2	25234373	C	T	0.062	DNMT3A	ENST00000264709	missense_variant	p.R882H
chr2	25234373	C	T	0.119	DNMT3A	ENST00000264709	missense_variant	p.R882H
chr2	25234373	C	T	0.04	DNMT3A	ENST00000264709	missense_variant	p.R882H
chr2	25234373	C	T	0.304	DNMT3A	ENST00000264709	missense_variant	p.R882H
chr2	25234373	C	T	0.09	DNMT3A	ENST00000264709	missense_variant	p.R882H
chr2	25234373	C	T	0.05	DNMT3A	ENST00000264709	missense_variant	p.R882H
chr2	25234373	C	T	0.061	DNMT3A	ENST00000264709	missense_variant	p.R882H
chr2	25234373	C	T	0.039	DNMT3A	ENST00000264709	missense_variant	p.R882H
chr2	25234373	C	T	0.219	DNMT3A	ENST00000264709	missense_variant	p.R882H
chr2	25234373	C	T	0.066	DNMT3A	ENST00000264709	missense_variant	p.R882H
chr2	25234373	C	T	0.044	DNMT3A	ENST00000264709	missense_variant	p.R882H
chr2	25234373	C	T	0.027	DNMT3A	ENST00000264709	missense_variant	p.R882H
chr2	25234373	C	G	0.043	DNMT3A	ENST00000264709	missense_variant	p.R882P
chr2	25234373	C	T	0.18	DNMT3A	ENST00000264709	missense_variant	p.R882H
chr2	25234373	C	T	0.095	DNMT3A	ENST00000264709	missense_variant	p.R882H
chr2	25234373	C	T	0.078	DNMT3A	ENST00000264709	missense_variant	p.R882H
[truncated: 9,699 more rows]

## Sheet: ST5
Supplementary Table 5: Association of CH with selected baseline characteristics or traits (using logistic regression analyses).
analysis	OR	std_error	statistic	p_value	conf_low	conf_high	name
ASXL1	1.09868	0.00519949	18.0999	3.18988e-73	1.08754	1.10993	Age
ASXL1	2.02301	0.068656	10.2626	1.03914e-24	1.76831	2.3144	Sex:Male
ASXL1	2.50848	0.0986723	9.32054	1.15748e-20	2.06739	3.0437	Smoking status:Current
ASXL1	1.42986	0.0744627	4.80206	1.57043e-06	1.23569	1.65453	Smoking status:Previous
ASXL1	1.41808	0.0754788	4.62781	3.69554e-06	1.22307	1.64417	Ever smoked:Yes
ASXL1	1.02291	0.00720768	3.14328	0.00167068	1.00857	1.03747	BMI
ASXL1	1.32976	0.100782	2.82786	0.004686	1.09141	1.62016	Hypertension
ASXL1	1.52707	0.170619	2.48125	0.0130921	1.09302	2.13349	T2DM
ASXL1	1.24811	0.357135	0.62057	0.534882	0.619809	2.5133	Obesity
CH	1.07016	0.00137471	49.3282	1e-300	1.06728	1.07305	Age
CH	1.38515	0.0325232	10.0178	1.27312e-23	1.29961	1.47632	Smoking status:Current
CH	1.14462	0.0204631	6.60068	4.09272e-11	1.09962	1.19146	Ever smoked:Yes
CH	1.09463	0.0209106	4.32417	1.5311e-05	1.05068	1.14043	Smoking status:Previous
CH	1.09304	0.0324856	2.73846	0.00617268	1.02561	1.1649	Hypertension
CH	1.00263	0.0020934	1.25392	0.209871	0.998523	1.00675	BMI
CH	1.06624	0.0626071	1.02447	0.305612	0.943114	1.20544	T2DM
CH	1.00832	0.0192927	0.429316	0.667693	0.970901	1.04717	Sex:Male
CH	0.955363	0.118604	-0.385007	0.700232	0.757203	1.20538	Obesity
CH_large	1.0881	0.00224685	37.5777	1e-300	1.08332	1.0929	Age
CH_large	1.37366	0.0505813	6.27667	3.45896e-10	1.24402	1.51683	Smoking status:Current
CH_large	1.11957	0.0317246	3.56024	0.000370519	1.05208	1.1914	Ever smoked:Yes
CH_large	1.10525	0.0297523	3.3635	0.000769618	1.04264	1.17162	Sex:Male
CH_large	1.1383	0.0491258	2.63676	0.00837031	1.03381	1.25335	Hypertension
CH_large	1.07689	0.0322631	2.29604	0.0216738	1.0109	1.14719	Smoking status:Previous
CH_large	1.00625	0.00324237	1.92259	0.0545312	0.999879	1.01267	BMI
CH_large	1.17823	0.0895496	1.8315	0.0670261	0.988562	1.40428	T2DM
CH_large	0.919506	0.186135	-0.450851	0.652097	0.638434	1.32432	Obesity
CH_small	1.05923	0.00170482	33.7516	1.01285e-249	1.05569	1.06277	Age
CH_small	1.39037	0.0410903	8.02058	1.05245e-15	1.28278	1.50697	Smoking status:Current
CH_small	1.16044	0.0260334	5.71577	1.09208e-08	1.10272	1.22119	Ever smoked:Yes
CH_small	1.10684	0.0266388	3.81071	0.000138567	1.05054	1.16617	Smoking status:Previous
CH_small	0.948639	0.0246253	-2.14119	0.0322588	0.90394	0.995547	Sex:Male
CH_small	1.06131	0.0418073	1.42319	0.15468	0.977809	1.15193	Hypertension
CH_small	0.983509	0.0840596	-0.19782	0.843186	0.834116	1.15966	T2DM
CH_small	1.00036	0.00266358	0.134161	0.893275	0.995149	1.00559	BMI
CH_small	0.982448	0.149615	-0.118358	0.905784	0.732751	1.31723	Obesity
DNMT3A	1.06671	0.00189815	34.0218	1.06146e-253	1.06275	1.07068	Age
DNMT3A	1.40707	0.044826	7.61863	2.5639e-14	1.28873	1.53629	Smoking status:Current
DNMT3A	0.814192	0.0271793	-7.56307	3.93681e-14	0.771954	0.85874	Sex:Male
DNMT3A	1.13813	0.0282857	4.57425	4.7792e-06	1.07675	1.20301	Ever smoked:Yes
DNMT3A	1.0688	0.0291301	2.28417	0.0223614	1.00949	1.1316	Smoking status:Previous
DNMT3A	0.995316	0.00292927	-1.60274	0.108993	0.989618	1.00105	BMI
DNMT3A	1.07099	0.08817	0.777881	0.436639	0.901023	1.27302	T2DM
DNMT3A	1.01241	0.046278	0.266418	0.789918	0.924619	1.10853	Hypertension
DNMT3A	1.04032	0.158056	0.2501	0.80251	0.763186	1.41809	Obesity
JAK2	1.09104	0.0138898	6.27301	3.54124e-10	1.06174	1.12115	Age
JAK2	2.09635	0.252418	2.93242	0.00336327	1.27822	3.43812	Hypertension
JAK2	0.937342	0.0230739	-2.80436	0.00504164	0.895896	0.980705	BMI
JAK2	1.58978	0.182894	2.53478	0.0112517	1.11086	2.27519	Sex:Male
JAK2	0.666765	0.184052	-2.20219	0.0276516	0.464844	0.956396	Ever smoked:Yes
JAK2	0.649324	0.19835	-2.17708	0.0294749	0.440175	0.95785	Smoking status:Previous
JAK2	0.465407	0.42561	-1.79705	0.072327	0.202094	1.0718	Smoking status:Current
SRSF2_SF3B1	1.14932	0.0110221	12.6269	1.50133e-36	1.12476	1.17442	Age
SRSF2_SF3B1	2.59263	0.129979	7.32945	2.31101e-13	2.00957	3.34487	Sex:Male
SRSF2_SF3B1	1.9873	0.18805	3.65212	0.000260089	1.37466	2.87298	Smoking status:Current
SRSF2_SF3B1	1.46425	0.174118	2.19014	0.0285137	1.04089	2.0598	Hypertension
SRSF2_SF3B1	1.76666	0.270572	2.1033	0.0354399	1.03954	3.00237	T2DM
SRSF2_SF3B1	1.23368	0.132715	1.58234	0.113571	0.951119	1.60018	Smoking status:Previous
SRSF2_SF3B1	1.15729	0.13295	1.09875	0.271879	0.891813	1.50179	Ever smoked:Yes
SRSF2_SF3B1	1.00544	0.0138845	0.390508	0.696161	0.978445	1.03317	BMI
TET2	1.08436	0.00304811	26.5719	1.43373e-155	1.07791	1.09086	Age
TET2	1.0093	0.00438859	2.10997	0.0348612	1.00066	1.01802	BMI
TET2	1.07409	0.0430962	1.65848	0.0972206	0.987091	1.16876	Ever smoked:Yes
TET2	1.07235	0.0436961	1.59853	0.109925	0.984331	1.16823	Smoking status:Previous
TET2	0.644651	0.304013	-1.44417	0.148692	0.355261	1.16977	Obesity
TET2	1.05316	0.0407752	1.27019	0.204018	0.972266	1.14078	Sex:Male
TET2	1.07004	0.0678973	0.997091	0.31872	0.936715	1.22235	Hypertension
TET2	1.07092	0.0753945	0.908761	0.363476	0.923804	1.24146	Smoking status:Current
TET2	0.940679	0.136325	-0.448583	0.653732	0.720115	1.2288	T2DM

## Sheet: ST6
Supplementary Table 6: Association of CH wih blood cell counts and traits (using logistic regression analyses). Details of these traits are available at: https://biobank.ndph.ox.ac.uk/showcase/ukb/docs/haematology.pdf
analysis	OR	std.error	statistic	p.value	conf.low	conf.high	FieldID	Field	abbrev	set	FDR
JAK2	3.23115e+07	0.961016	17.9923	2.23687e-72	4.91291e+06	2.12508e+08	f.30090.0.0	Platelet_crit	PCT	CBC	6.71061e-71
JAK2	8.72654e+06	0.901922	17.7198	2.94939e-70	1.48979e+06	5.11163e+07	f.30080.0.0	Platelet_count	PLT	CBC	8.55323e-69
JAK2	7.83024e+08	1.38595	14.7759	2.09493e-49	5.17669e+07	1.1844e+10	f.30070.0.0	Red_blood_cell_erythrocyte_distribution_width	RDW	CBC	5.86579e-48
CH_large	0.512221	0.0497365	-13.4509	3.0423e-41	0.464645	0.564668	f.30210.0.0	Eosinophill_percentage	EO%	DIFF	9.43112e-40
JAK2	0.00721729	0.423568	-11.6422	2.51344e-31	0.00314654	0.0165545	f.30180.0.0	Lymphocyte_percentage	LY%	DIFF	6.78629e-30
CH_large	207.502	0.488992	10.9105	1.02689e-27	79.578	541.07	f.30070.0.0	Red_blood_cell_erythrocyte_distribution_width	RDW	CBC	3.08066e-26
CH	0.723797	0.0334618	-9.66009	4.45476e-22	0.677851	0.772858	f.30210.0.0	Eosinophill_percentage	EO%	DIFF	1.38097e-20
JAK2	3.26515e+25	6.09708	9.63542	5.66584e-22	2.10892e+20	5.0553e+30	f.30110.0.0	Platelet_distribution_width	PDW	CBC	1.47312e-20
CH_large	0.587259	0.0568636	-9.36083	7.91163e-21	0.525324	0.656495	f.30150.0.0	Eosinophill_count	EO#	DIFF/CBC	2.29437e-19
CH	18.7043	0.338778	8.64507	5.3773e-18	9.62884	36.3337	f.30070.0.0	Red_blood_cell_erythrocyte_distribution_width	RDW	CBC	1.61319e-16
SRSF2_SF3B1	310483	1.46444	8.63532	5.85631e-18	17599.8	5.47734e+06	f.30070.0.0	Red_blood_cell_erythrocyte_distribution_width	RDW	CBC	1.75689e-16
ASXL1	3352.57	0.975322	8.32288	8.58536e-17	495.659	22676.4	f.30070.0.0	Red_blood_cell_erythrocyte_distribution_width	RDW	CBC	2.48975e-15
JAK2	643.975	0.810895	7.97596	1.51206e-15	131.412	3155.76	f.30140.0.0	Neutrophill_count	NE#	DIFF/CBC	3.78015e-14
CH_large	6796.6	1.14031	7.7384	1.00674e-14	727.207	63522.2	f.30110.0.0	Platelet_distribution_width	PDW	CBC	2.81887e-13
TET2	0.546925	0.0787361	-7.66413	1.8005e-14	0.468714	0.638187	f.30150.0.0	Eosinophill_count	EO#	DIFF/CBC	5.58156e-13
CH_large	4.12734	0.186488	7.60172	2.92222e-14	2.86372	5.94852	f.30090.0.0	Platelet_crit	PCT	CBC	7.88998e-13
ASXL1	6.5712e+07	2.40525	7.48394	7.21251e-14	589234	7.32827e+09	f.30110.0.0	Platelet_distribution_width	PDW	CBC	2.0195e-12
TET2	0.596759	0.0702322	-7.3505	1.97472e-13	0.520017	0.684827	f.30210.0.0	Eosinophill_percentage	EO%	DIFF	5.92417e-12
JAK2	0.053352	0.402197	-7.28709	3.16724e-13	0.024255	0.117355	f.30190.0.0	Monocyte_percentage	MO%	DIFF	7.60138e-12
CH_large	3.25502	0.162055	7.28273	3.27139e-13	2.36926	4.47193	f.30080.0.0	Platelet_count	PLT	CBC	8.50561e-12
JAK2	1.17848e+12	3.90873	7.11107	1.15143e-12	5.5489e+08	2502851111814850	f.30030.0.0	Haematocrit_percentage	HT	CBC	2.64829e-11
CH	2.08255	0.102937	7.12663	1.02859e-12	1.70206	2.5481	f.30080.0.0	Platelet_count	PLT	CBC	2.98291e-11
CH	2.29075	0.118197	7.01271	2.33753e-12	1.81706	2.88793	f.30090.0.0	Platelet_crit	PCT	CBC	6.54508e-11
SRSF2_SF3B1	11.0188	0.344914	6.9571	3.47339e-12	5.60457	21.6633	f.30240.0.0	Reticulocyte_percentage	RET%	RETIC	1.00728e-10
SRSF2_SF3B1	8.35799	0.30805	6.89244	5.48452e-12	4.56971	15.2867	f.30290.0.0	High_light_scatter_reticulocyte_percentage	HLR%	RETIC	1.53567e-10
JAK2	344.38	0.858674	6.80322	1.02306e-11	63.9932	1853.29	f.30000.0.0	White_blood_cell_leukocyte_count	WBC	CBC	2.25074e-10
JAK2	3.90138e+06	2.26184	6.70994	1.94704e-11	46337.5	3.28476e+08	f.30200.0.0	Neutrophill_percentage	NE%	DIFF	4.08879e-10
JAK2	6.93921e+09	3.40075	6.66337	2.67618e-11	8.84274e+06	5.44545e+12	f.30010.0.0	Red_blood_cell_erythrocyte_count	RBC	CBC	5.35235e-10
CH	0.782046	0.0366669	-6.70475	2.01753e-11	0.727815	0.840317	f.30150.0.0	Eosinophill_count	EO#	DIFF/CBC	5.44733e-10
DNMT3A	2.60882	0.143421	6.68588	2.29538e-11	1.96953	3.4556	f.30080.0.0	Platelet_count	PLT	CBC	7.11566e-10
SRSF2_SF3B1	2.3312e+12	4.32867	6.57879	4.74278e-11	4.81961e+08	1.12758e+16	f.30110.0.0	Platelet_distribution_width	PDW	CBC	1.28055e-09
JAK2	0.0535707	0.460471	-6.356	2.07078e-10	0.0217257	0.132093	f.30120.0.0	Lymphocyte_count	LY#	DIFF/CBC	3.93447e-09
CH_large	1.5892	0.0726483	6.37635	1.81363e-10	1.37829	1.83239	f.30290.0.0	High_light_scatter_reticulocyte_percentage	HLR%	RETIC	4.53407e-09
CH_large	1.56266	0.0719116	6.20746	5.3848e-10	1.35723	1.79918	f.30300.0.0	High_light_scatter_reticulocyte_count	HLR#	RETIC	1.29235e-08
DNMT3A	2.7838	0.164979	6.20573	5.44428e-10	2.01469	3.84653	f.30090.0.0	Platelet_crit	PCT	CBC	1.63328e-08
CH_large	1.76418	0.0931555	6.09396	1.10149e-09	1.46977	2.11757	f.30240.0.0	Reticulocyte_percentage	RET%	RETIC	2.53342e-08
SRSF2_SF3B1	0.0864523	0.416078	-5.8839	4.007e-09	0.0382482	0.195408	f.30010.0.0	Red_blood_cell_erythrocyte_count	RBC	CBC	1.04182e-07
JAK2	4.02877e+10	4.20396	5.80864	6.29823e-09	1.06354e+07	152613424274148	f.30020.0.0	Haemoglobin_concentration	HGB	CBC	1.13368e-07
CH_large	1.70555	0.0914965	5.83508	5.37653e-09	1.42555	2.04055	f.30250.0.0	Reticulocyte_count	RET#	RETIC/CBC	1.18284e-07
CH	76.6871	0.747794	5.80338	6.4992e-09	17.7092	332.083	f.30110.0.0	Platelet_distribution_width	PDW	CBC	1.68979e-07
SRSF2_SF3B1	0.042964	0.549699	-5.72566	1.0303e-08	0.0146285	0.126186	f.30020.0.0	Haemoglobin_concentration	HGB	CBC	2.57575e-07
SRSF2_SF3B1	5.4034	0.320011	5.27178	1.35108e-07	2.88584	10.1172	f.30300.0.0	High_light_scatter_reticulocyte_count	HLR#	RETIC	3.24259e-06
SRSF2_SF3B1	0.106607	0.44705	-5.00752	5.51369e-07	0.0443869	0.256043	f.30030.0.0	Haematocrit_percentage	HT	CBC	1.26815e-05
JAK2	13.6542	0.530994	4.92293	8.52567e-07	4.82262	38.6588	f.30300.0.0	High_light_scatter_reticulocyte_count	HLR#	RETIC	1.44936e-05
JAK2	12.8033	0.536728	4.75046	2.02957e-06	4.47156	36.6596	f.30250.0.0	Reticulocyte_count	RET#	RETIC/CBC	3.24731e-05
ASXL1	3.04322	0.231709	4.80307	1.56249e-06	1.93242	4.79252	f.30130.0.0	Monocyte_count	MO#	DIFF/CBC	4.21873e-05
SRSF2_SF3B1	6.00016	0.377678	4.74422	2.09311e-06	2.86209	12.5789	f.30250.0.0	Reticulocyte_count	RET#	RETIC/CBC	4.60485e-05
ASXL1	0.598252	0.112474	-4.56767	4.93174e-06	0.479895	0.745799	f.30210.0.0	Eosinophill_percentage	EO%	DIFF	0.000128225
DNMT3A	0.807983	0.0464654	-4.58867	4.46078e-06	0.737651	0.885021	f.30210.0.0	Eosinophill_percentage	EO%	DIFF	0.000129363
TET2	1.77528	0.126261	4.54583	5.47193e-06	1.3861	2.27374	f.30250.0.0	Reticulocyte_count	RET#	RETIC/CBC	0.000158686
TET2	1.79075	0.128559	4.53204	5.84175e-06	1.39189	2.3039	f.30240.0.0	Reticulocyte_percentage	RET%	RETIC	0.000163569
SRSF2_SF3B1	2.78833e+06	3.43808	4.31664	1.58419e-05	3302.54	2.35418e+09	f.30040.0.0	Mean_corpuscular_volume	MCV	CBC	0.000332679
SRSF2_SF3B1	11235.6	2.23676	4.1698	3.04866e-05	140.172	900592	f.30050.0.0	Mean_corpuscular_haemoglobin	MCH	CBC	0.000609732
SRSF2_SF3B1	0.150544	0.460491	-4.11192	3.92385e-05	0.0610509	0.371222	f.30080.0.0	Platelet_count	PLT	CBC	0.000745531
TET2	1.52137	0.100344	4.18172	2.89315e-05	1.24975	1.85203	f.30290.0.0	High_light_scatter_reticulocyte_percentage	HLR%	RETIC	0.00078115
JAK2	7.57213	0.502717	4.02706	5.64775e-05	2.82686	20.283	f.30290.0.0	High_light_scatter_reticulocyte_percentage	HLR%	RETIC	0.000847163
TET2	1.50963	0.0993022	4.14757	3.36026e-05	1.24263	1.83398	f.30300.0.0	High_light_scatter_reticulocyte_count	HLR#	RETIC	0.000873666
SRSF2_SF3B1	24.8266	0.801718	4.00629	6.16794e-05	5.15815	119.492	f.30280.0.0	Immature_reticulocyte_fraction	IRF	RETIC	0.00111023
TET2	0.0626771	0.67853	-4.082	4.46498e-05	0.0165784	0.23696	f.30260.0.0	Mean_reticulocyte_volume	MRV	RETIC	0.00111624
TET2	0.031215	0.852571	-4.06635	4.77546e-05	0.00587021	0.165987	f.30270.0.0	Mean_sphered_cell_volume	MSCV	RETIC	0.00114611
CH_large	0.600169	0.130948	-3.89883	9.66582e-05	0.464313	0.775777	f.30180.0.0	Lymphocyte_percentage	LY%	DIFF	0.00202982
CH_large	1.93798	0.170189	3.88769	0.000101202	1.3883	2.70529	f.30280.0.0	Immature_reticulocyte_fraction	IRF	RETIC	0.00202982
CH_large	1.81094	0.15326	3.87474	0.000106737	1.34106	2.44545	f.30000.0.0	White_blood_cell_leukocyte_count	WBC	CBC	0.00202982
CH	1.19129	0.0459471	3.8096	0.000139194	1.0887	1.30355	f.30290.0.0	High_light_scatter_reticulocyte_percentage	HLR%	RETIC	0.00347985
TET2	1.81452	0.159233	3.74184	0.000182678	1.32808	2.47914	f.30190.0.0	Monocyte_percentage	MO%	DIFF	0.00420159
ASXL1	3.58883	0.339855	3.75992	0.00016997	1.84361	6.98615	f.30000.0.0	White_blood_cell_leukocyte_count	WBC	CBC	0.00424924
JAK2	4.28037	0.404469	3.59493	0.000324476	1.9373	9.45728	f.30160.0.0	Basophill_count	BA#	DIFF/CBC	0.00454266
CH	1.24795	0.0594823	3.72377	0.00019627	1.11062	1.40226	f.30240.0.0	Reticulocyte_percentage	RET%	RETIC	0.00471049
DNMT3A	1.64033	0.134712	3.67377	0.000238998	1.2597	2.13599	f.30000.0.0	White_blood_cell_leukocyte_count	WBC	CBC	0.00669195
CH	1.4255	0.0979248	3.62038	0.00029417	1.17656	1.72712	f.30000.0.0	White_blood_cell_leukocyte_count	WBC	CBC	0.00676592
ASXL1	0.00237556	1.66818	-3.62222	0.000292088	9.03244e-05	0.0624778	f.30040.0.0	Mean_corpuscular_volume	MCV	CBC	0.00691636
ASXL1	2.60424	0.263988	3.6257	0.000288181	1.55229	4.36906	f.30140.0.0	Neutrophill_count	NE#	DIFF/CBC	0.00691636
CH	0.738969	0.0851873	-3.551	0.000383772	0.625337	0.873248	f.30180.0.0	Lymphocyte_percentage	LY%	DIFF	0.00844297
CH	1.17436	0.0453848	3.5414	0.000398005	1.07441	1.28361	f.30300.0.0	High_light_scatter_reticulocyte_count	HLR#	RETIC	0.00844297
JAK2	108.799	1.38853	3.37731	0.00073199	7.15655	1654.04	f.30280.0.0	Immature_reticulocyte_fraction	IRF	RETIC	0.00951587
JAK2	7.13371	0.587914	3.34204	0.000831657	2.25363	22.5813	f.30240.0.0	Reticulocyte_percentage	RET%	RETIC	0.00997989
TET2	0.584707	0.153765	-3.49004	0.000482942	0.432567	0.790356	f.30140.0.0	Neutrophill_count	NE#	DIFF/CBC	0.0106247
CH_large	0.182054	0.496211	-3.43292	0.000597114	0.0688374	0.481477	f.30260.0.0	Mean_reticulocyte_volume	MRV	RETIC	0.0107481
CH	1.22304	0.0582631	3.45571	0.000548846	1.09106	1.37099	f.30250.0.0	Reticulocyte_count	RET#	RETIC/CBC	0.0109769
JAK2	5.26308e-11	7.20771	-3.28367	0.00102466	3.855e-17	7.18547e-05	f.30060.0.0	Mean_corpuscular_haemoglobin_concentration	MCHC	CBC	0.0112713
TET2	0.486892	0.208827	-3.44646	0.000567993	0.323355	0.733139	f.30000.0.0	White_blood_cell_leukocyte_count	WBC	CBC	0.0119279
CH_small	1.57863	0.130385	3.5016	0.00046248	1.22263	2.03828	f.30080.0.0	Platelet_count	PLT	CBC	0.0143369
ASXL1	0.00813495	1.4153	-3.39969	0.000674618	0.000507749	0.130335	f.30050.0.0	Mean_corpuscular_haemoglobin	MCH	CBC	0.0148416
ASXL1	4.06263	0.413345	3.39142	0.000695304	1.80704	9.13371	f.30090.0.0	Platelet_crit	PCT	CBC	0.0148416
SRSF2_SF3B1	3359.54	2.50359	3.24317	0.00118208	24.8441	454295	f.30270.0.0	Mean_sphered_cell_volume	MSCV	RETIC	0.0200953
TET2	165.187	1.61241	3.16736	0.00153829	7.00635	3894.56	f.30110.0.0	Platelet_distribution_width	PDW	CBC	0.0307658
ASXL1	3.39746	0.392325	3.11739	0.00182463	1.57473	7.32998	f.30280.0.0	Immature_reticulocyte_fraction	IRF	RETIC	0.0364926
DNMT3A	0.738733	0.0947039	-3.19754	0.00138607	0.613586	0.889405	f.30190.0.0	Monocyte_percentage	MO%	DIFF	0.0374239
CH	0.371852	0.320696	-3.08472	0.0020374	0.198333	0.697184	f.30260.0.0	Mean_reticulocyte_volume	MRV	RETIC	0.0387107
DNMT3A	1.38329	0.102748	3.15787	0.00158927	1.13098	1.69189	f.30140.0.0	Neutrophill_count	NE#	DIFF/CBC	0.0413211
JAK2	0.000950993	2.46848	-2.81873	0.00482133	7.53354e-06	0.120048	f.30100.0.0	Mean_platelet_thrombocyte_volume	MPV	CBC	0.0482133
SRSF2_SF3B1	49.4973	1.3229	2.94952	0.00318266	3.70278	661.659	f.30100.0.0	Mean_platelet_thrombocyte_volume	MPV	CBC	0.0509226
ASXL1	2.90734	0.358424	2.97759	0.00290523	1.44014	5.8693	f.30080.0.0	Platelet_count	PLT	CBC	0.0551995
CH_small	1.58846	0.149485	3.0957	0.00196348	1.18504	2.1292	f.30090.0.0	Platelet_crit	PCT	CBC	0.0589044
ASXL1	0.44178	0.280607	-2.91135	0.00359872	0.25489	0.7657	f.30180.0.0	Lymphocyte_percentage	LY%	DIFF	0.064777
ASXL1	1.59719	0.161043	2.9076	0.0036421	1.16487	2.18997	f.30300.0.0	High_light_scatter_reticulocyte_count	HLR#	RETIC	0.064777
CH	1.12116	0.0401466	2.84866	0.00439041	1.03632	1.21294	f.30160.0.0	Basophill_count	BA#	DIFF/CBC	0.0790273
CH	1.2307	0.0742131	2.79717	0.00515526	1.0641	1.42339	f.30140.0.0	Neutrophill_count	NE#	DIFF/CBC	0.0876394
SRSF2_SF3B1	0.18926	0.608702	-2.73473	0.0062432	0.0574024	0.624003	f.30090.0.0	Platelet_crit	PCT	CBC	0.093648
JAK2	2.86656	0.412961	2.55015	0.0107676	1.27599	6.43982	f.30150.0.0	Eosinophill_count	EO#	DIFF/CBC	0.0969087
DNMT3A	0.864765	0.0505196	-2.87605	0.00402682	0.783242	0.954774	f.30150.0.0	Eosinophill_count	EO#	DIFF/CBC	0.10067
ASXL1	1.95059	0.254577	2.62449	0.008678	1.18432	3.21264	f.30190.0.0	Monocyte_percentage	MO%	DIFF	0.137254
ASXL1	15.1037	1.03292	2.62842	0.00857838	1.99462	114.368	f.30010.0.0	Red_blood_cell_erythrocyte_count	RBC	CBC	0.137254
SRSF2_SF3B1	0.586209	0.210876	-2.53267	0.0113196	0.387753	0.886237	f.30210.0.0	Eosinophill_percentage	EO%	DIFF	0.158475
JAK2	6296.91	3.77566	2.3169	0.0205092	3.84843	1.03032e+07	f.30260.0.0	Mean_reticulocyte_volume	MRV	RETIC	0.164074
JAK2	0.232059	0.647344	-2.25655	0.0240363	0.0652497	0.825313	f.30130.0.0	Monocyte_count	MO#	DIFF/CBC	0.168254
ASXL1	1.49611	0.162245	2.4831	0.0130246	1.08858	2.05621	f.30290.0.0	High_light_scatter_reticulocyte_percentage	HLR%	RETIC	0.182344
CH_large	1.34564	0.116701	2.54384	0.0109641	1.07051	1.69147	f.30140.0.0	Neutrophill_count	NE#	DIFF/CBC	0.18639
CH	0.484689	0.289706	-2.49994	0.0124213	0.274704	0.855187	f.30020.0.0	Haemoglobin_concentration	HGB	CBC	0.198741
DNMT3A	0.474857	0.285316	-2.61024	0.00904799	0.271457	0.830661	f.30100.0.0	Mean_platelet_thrombocyte_volume	MPV	CBC	0.217152
JAK2	0.000221201	4.06589	-2.07001	0.0384514	7.65405e-08	0.639265	f.30050.0.0	Mean_corpuscular_haemoglobin	MCH	CBC	0.230708
CH_small	3.26333	0.450301	2.62657	0.00862492	1.3501	7.88784	f.30070.0.0	Red_blood_cell_erythrocyte_distribution_width	RDW	CBC	0.250123
JAK2	2.11284	0.404999	1.847	0.0647471	0.955281	4.67307	f.30220.0.0	Basophill_percentage	BA%	DIFF	0.323735
CH_large	0.386125	0.415834	-2.2884	0.0221144	0.170911	0.872342	f.30020.0.0	Haemoglobin_concentration	HGB	CBC	0.339237
CH_large	0.173528	0.768167	-2.28	0.0226078	0.0385038	0.782048	f.30040.0.0	Mean_corpuscular_volume	MCV	CBC	0.339237
CH_large	1.26721	0.102771	2.30436	0.0212023	1.03603	1.54999	f.30130.0.0	Monocyte_count	MO#	DIFF/CBC	0.339237
TET2	0.0838317	1.06314	-2.33171	0.019716	0.0104342	0.673533	f.30040.0.0	Mean_corpuscular_volume	MCV	CBC	0.374604
TET2	0.692777	0.160128	-2.29221	0.0218934	0.506165	0.948188	f.30120.0.0	Lymphocyte_count	LY#	DIFF/CBC	0.394082
CH	1.25888	0.104719	2.19849	0.0279139	1.02529	1.54569	f.30280.0.0	Immature_reticulocyte_fraction	IRF	RETIC	0.418708
CH	0.564668	0.264608	-2.15987	0.030783	0.33617	0.948479	f.30030.0.0	Haematocrit_percentage	HT	CBC	0.430961
SRSF2_SF3B1	0.238831	0.674173	-2.12409	0.0336629	0.0637137	0.895255	f.30200.0.0	Neutrophill_percentage	NE%	DIFF	0.437618
ASXL1	0.100017	1.09276	-2.10698	0.0351192	0.0117468	0.851587	f.30260.0.0	Mean_reticulocyte_volume	MRV	RETIC	0.45655
CH_large	0.467264	0.364389	-2.08804	0.0367939	0.228767	0.954402	f.30030.0.0	Haematocrit_percentage	HT	CBC	0.478321
CH_large	0.259457	0.650489	-2.07407	0.0380725	0.0725051	0.928461	f.30050.0.0	Mean_corpuscular_haemoglobin	MCH	CBC	0.478321
SRSF2_SF3B1	87.7957	2.2008	2.03336	0.0420164	1.1753	6558.39	f.30260.0.0	Mean_reticulocyte_volume	MRV	RETIC	0.504196
CH	0.653304	0.207246	-2.05414	0.039962	0.435218	0.980671	f.30100.0.0	Mean_platelet_thrombocyte_volume	MPV	CBC	0.519506
ASXL1	0.0663686	1.34934	-2.01027	0.0444026	0.00471418	0.934372	f.30270.0.0	Mean_sphered_cell_volume	MSCV	RETIC	0.532831
CH_small	1.12747	0.0512209	2.34228	0.0191662	1.01978	1.24653	f.30160.0.0	Basophill_count	BA#	DIFF/CBC	0.536654
TET2	2.59185	0.443297	2.14839	0.031683	1.08711	6.17939	f.30100.0.0	Mean_platelet_thrombocyte_volume	MPV	CBC	0.538611
CH_large	0.302036	0.613146	-1.95257	0.0508708	0.090813	1.00455	f.30270.0.0	Mean_sphered_cell_volume	MSCV	RETIC	0.559579
CH	0.438616	0.416593	-1.97826	0.0478989	0.193856	0.992405	f.30050.0.0	Mean_corpuscular_haemoglobin	MCH	CBC	0.567419
CH	0.376301	0.492689	-1.98374	0.0472849	0.143271	0.988355	f.30040.0.0	Mean_corpuscular_volume	MCV	CBC	0.567419
TET2	0.153719	0.901301	-2.07769	0.0377377	0.0262748	0.899327	f.30050.0.0	Mean_corpuscular_haemoglobin	MCH	CBC	0.603803
ASXL1	1.47488	0.204131	1.90356	0.0569676	0.988552	2.20045	f.30250.0.0	Reticulocyte_count	RET#	RETIC/CBC	0.626644
ASXL1	0.796099	0.128008	-1.7814	0.0748477	0.61945	1.02312	f.30150.0.0	Eosinophill_count	EO#	DIFF/CBC	0.748477
CH_large	1.11388	0.0622834	1.73158	0.0833479	0.985876	1.2585	f.30160.0.0	Basophill_count	BA#	DIFF/CBC	0.833479
ASXL1	2.54686	0.568892	1.6433	0.10032	0.835148	7.76688	f.30200.0.0	Neutrophill_percentage	NE%	DIFF	0.902883
SRSF2_SF3B1	1.57314	0.260974	1.73609	0.0825475	0.943249	2.62367	f.30160.0.0	Basophill_count	BA#	DIFF/CBC	0.908022
TET2	0.57924	0.295084	-1.85045	0.0642487	0.32485	1.03284	f.30200.0.0	Neutrophill_percentage	NE%	DIFF	0.963731
JAK2	5686.58	7.40566	1.16747	0.243022	0.00282582	1.14435e+10	f.30230.0.0	Nucleated_red_blood_cell_percentage	NRBC%	DIFF/CBC	0.972087
CH_small	0.592612	0.375841	-1.39212	0.163886	0.283696	1.2379	f.30020.0.0	Haemoglobin_concentration	HGB	CBC	1
DNMT3A	0.715072	0.417277	-0.803717	0.42156	0.315619	1.62008	f.30020.0.0	Haemoglobin_concentration	HGB	CBC	1
TET2	0.473832	0.600667	-1.24346	0.2137	0.145994	1.53785	f.30020.0.0	Haemoglobin_concentration	HGB	CBC	1
ASXL1	1.58408	1.13252	0.406177	0.684612	0.172098	14.5807	f.30020.0.0	Haemoglobin_concentration	HGB	CBC	1
CH_small	0.674003	0.349278	-1.12953	0.258673	0.339904	1.3365	f.30030.0.0	Haematocrit_percentage	HT	CBC	1
DNMT3A	0.765224	0.391996	-0.682628	0.494842	0.354912	1.64989	f.30030.0.0	Haematocrit_percentage	HT	CBC	1
TET2	0.554458	0.535769	-1.10078	0.270992	0.194009	1.58459	f.30030.0.0	Haematocrit_percentage	HT	CBC	1
ASXL1	2.03272	1.12885	0.628404	0.529739	0.222431	18.5764	f.30030.0.0	Haematocrit_percentage	HT	CBC	1
CH_small	0.613256	0.529042	-0.924263	0.35535	0.21743	1.72967	f.30050.0.0	Mean_corpuscular_haemoglobin	MCH	CBC	1
DNMT3A	0.869012	0.572471	-0.245249	0.806263	0.282968	2.66879	f.30050.0.0	Mean_corpuscular_haemoglobin	MCH	CBC	1
CH	0.612138	0.847317	-0.579238	0.562429	0.116308	3.22171	f.30060.0.0	Mean_corpuscular_haemoglobin_concentration	MCHC	CBC	1
CH_large	0.719203	1.32242	-0.249248	0.803169	0.0538523	9.60503	f.30060.0.0	Mean_corpuscular_haemoglobin_concentration	MCHC	CBC	1
CH_small	0.570482	1.07507	-0.522081	0.601614	0.0693652	4.69183	f.30060.0.0	Mean_corpuscular_haemoglobin_concentration	MCHC	CBC	1
DNMT3A	0.830289	1.161	-0.16019	0.872731	0.0853065	8.08121	f.30060.0.0	Mean_corpuscular_haemoglobin_concentration	MCHC	CBC	1
TET2	0.717248	1.82748	-0.181853	0.855698	0.0199579	25.7765	f.30060.0.0	Mean_corpuscular_haemoglobin_concentration	MCHC	CBC	1
ASXL1	0.17865	2.96702	-0.58049	0.561585	0.000532687	59.9151	f.30060.0.0	Mean_corpuscular_haemoglobin_concentration	MCHC	CBC	1
SRSF2_SF3B1	8.63699	5.38842	0.400128	0.689062	0.000223735	333420	f.30060.0.0	Mean_corpuscular_haemoglobin_concentration	MCHC	CBC	1
CH_small	0.610623	0.626348	-0.787544	0.430964	0.178906	2.08411	f.30040.0.0	Mean_corpuscular_volume	MCV	CBC	1
DNMT3A	0.879711	0.678538	-0.188879	0.850188	0.232684	3.32593	f.30040.0.0	Mean_corpuscular_volume	MCV	CBC	1
JAK2	0.014491	5.37749	-0.787398	0.431049	3.83505e-07	547.554	f.30040.0.0	Mean_corpuscular_volume	MCV	CBC	1
CH_large	0.64181	0.323105	-1.3725	0.169906	0.340705	1.20902	f.30100.0.0	Mean_platelet_thrombocyte_volume	MPV	CBC	1
CH_small	0.655191	0.263072	-1.60727	0.107994	0.391238	1.09722	f.30100.0.0	Mean_platelet_thrombocyte_volume	MPV	CBC	1
ASXL1	0.969054	0.715319	-0.043946	0.964947	0.238488	3.93757	f.30100.0.0	Mean_platelet_thrombocyte_volume	MPV	CBC	1
TET2	1.03417	0.25001	0.134396	0.893089	0.633554	1.68811	f.30090.0.0	Platelet_crit	PCT	CBC	1
CH_small	3.70695	0.962291	1.36155	0.173339	0.562229	24.4411	f.30110.0.0	Platelet_distribution_width	PDW	CBC	1
DNMT3A	0.322377	1.05376	-1.07428	0.282699	0.0408695	2.5429	f.30110.0.0	Platelet_distribution_width	PDW	CBC	1
CH	0.983235	0.0746961	-0.226344	0.820934	0.849329	1.13825	f.30120.0.0	Lymphocyte_count	LY#	DIFF/CBC	1
CH	1.11067	0.0655079	1.60225	0.109101	0.976839	1.26283	f.30130.0.0	Monocyte_count	MO#	DIFF/CBC	1
CH	0.958606	0.0703201	-0.601174	0.547724	0.835187	1.10026	f.30190.0.0	Monocyte_percentage	MO%	DIFF	1
CH	1.0034	0.147948	0.022935	0.981702	0.750827	1.34093	f.30200.0.0	Neutrophill_percentage	NE%	DIFF	1
CH	1.00054	0.0359047	0.0149503	0.988072	0.932548	1.07348	f.30220.0.0	Basophill_percentage	BA%	DIFF	1
CH	0.626002	0.39279	-1.1925	0.233065	0.28989	1.35182	f.30270.0.0	Mean_sphered_cell_volume	MSCV	RETIC	1
CH	0.547254	0.434614	-1.38708	0.165418	0.233478	1.28272	f.30170.0.0	Nucleated_red_blood_cell_count	NRBC#	DIFF/CBC	1
CH	0.425541	0.545985	-1.56487	0.117614	0.145948	1.24075	f.30230.0.0	Nucleated_red_blood_cell_percentage	NRBC%	DIFF/CBC	1
CH_large	0.961231	0.116267	-0.340082	0.733795	0.765353	1.20724	f.30120.0.0	Lymphocyte_count	LY#	DIFF/CBC	1
CH_large	0.994767	0.110214	-0.0476015	0.962034	0.801507	1.23463	f.30190.0.0	Monocyte_percentage	MO%	DIFF	1
CH_large	0.830233	0.22354	-0.832283	0.405249	0.535701	1.2867	f.30200.0.0	Neutrophill_percentage	NE%	DIFF	1
CH_large	0.972568	0.0562433	-0.494548	0.620919	0.871055	1.08591	f.30220.0.0	Basophill_percentage	BA%	DIFF	1
CH_large	0.909501	0.623476	-0.152146	0.879071	0.267978	3.08679	f.30170.0.0	Nucleated_red_blood_cell_count	NRBC#	DIFF/CBC	1
CH_large	0.619688	0.785545	-0.609181	0.542404	0.132897	2.88955	f.30230.0.0	Nucleated_red_blood_cell_percentage	NRBC%	DIFF/CBC	1
TET2	0.817245	0.215647	-0.935862	0.349344	0.535541	1.24713	f.30080.0.0	Platelet_count	PLT	CBC	1
CH	0.801399	0.266129	-0.831912	0.405459	0.475685	1.35014	f.30010.0.0	Red_blood_cell_erythrocyte_count	RBC	CBC	1
CH_large	0.787699	0.410575	-0.581232	0.561084	0.352272	1.76134	f.30010.0.0	Red_blood_cell_erythrocyte_count	RBC	CBC	1
CH_small	0.824074	0.338806	-0.571106	0.567928	0.424203	1.60088	f.30010.0.0	Red_blood_cell_erythrocyte_count	RBC	CBC	1
DNMT3A	0.828247	0.365923	-0.514984	0.606564	0.404283	1.69681	f.30010.0.0	Red_blood_cell_erythrocyte_count	RBC	CBC	1
TET2	1.21597	0.613259	0.318855	0.749837	0.365523	4.0451	f.30010.0.0	Red_blood_cell_erythrocyte_count	RBC	CBC	1
CH_small	0.99996	0.0950789	-0.000425546	0.99966	0.829948	1.2048	f.30120.0.0	Lymphocyte_count	LY#	DIFF/CBC	1
CH_small	1.01909	0.0831589	0.227402	0.820111	0.86582	1.19949	f.30130.0.0	Monocyte_count	MO#	DIFF/CBC	1
CH_small	1.16055	0.0941639	1.58121	0.113831	0.964963	1.39578	f.30140.0.0	Neutrophill_count	NE#	DIFF/CBC	1
CH_small	0.942379	0.0467024	-1.27077	0.203811	0.859948	1.03271	f.30150.0.0	Eosinophill_count	EO#	DIFF/CBC	1
CH_small	0.852926	0.109266	-1.45591	0.145416	0.6885	1.05662	f.30180.0.0	Lymphocyte_percentage	LY%	DIFF	1
CH_small	0.935407	0.0893064	-0.747686	0.454649	0.785205	1.11434	f.30190.0.0	Monocyte_percentage	MO%	DIFF	1
CH_small	1.1398	0.192991	0.678046	0.497742	0.780829	1.66381	f.30200.0.0	Neutrophill_percentage	NE%	DIFF	1
CH_small	0.92306	0.0434274	-1.84355	0.0652487	0.847744	1.00507	f.30210.0.0	Eosinophill_percentage	EO%	DIFF	1
CH_small	1.0203	0.0455413	0.44138	0.658938	0.933179	1.11556	f.30220.0.0	Basophill_percentage	BA%	DIFF	1
CH_small	1.00198	0.0750804	0.0263653	0.978966	0.864871	1.16083	f.30240.0.0	Reticulocyte_percentage	RET%	RETIC	1
CH_small	0.581341	0.408996	-1.32622	0.184767	0.260791	1.29589	f.30260.0.0	Mean_reticulocyte_volume	MRV	RETIC	1
CH_small	0.986088	0.498636	-0.0280959	0.977586	0.371087	2.62033	f.30270.0.0	Mean_sphered_cell_volume	MSCV	RETIC	1
CH_small	0.968961	0.129064	-0.244308	0.806992	0.752396	1.24786	f.30280.0.0	Immature_reticulocyte_fraction	IRF	RETIC	1
CH_small	0.993594	0.0578254	-0.111133	0.911511	0.887131	1.11283	f.30290.0.0	High_light_scatter_reticulocyte_percentage	HLR%	RETIC	1
CH_small	0.981926	0.0570703	-0.319591	0.749278	0.878012	1.09814	f.30300.0.0	High_light_scatter_reticulocyte_count	HLR#	RETIC	1
CH_small	0.369588	0.585623	-1.69967	0.0891925	0.117283	1.16466	f.30170.0.0	Nucleated_red_blood_cell_count	NRBC#	DIFF/CBC	1
CH_small	0.322872	0.736413	-1.53514	0.124749	0.0762422	1.36731	f.30230.0.0	Nucleated_red_blood_cell_percentage	NRBC%	DIFF/CBC	1
DNMT3A	1.61801	0.494414	0.973268	0.33042	0.613954	4.26409	f.30070.0.0	Red_blood_cell_erythrocyte_distribution_width	RDW	CBC	1
TET2	2.9449	0.780481	1.38386	0.166402	0.637859	13.5962	f.30070.0.0	Red_blood_cell_erythrocyte_distribution_width	RDW	CBC	1
DNMT3A	1.20094	0.103354	1.77164	0.0764545	0.980724	1.47061	f.30120.0.0	Lymphocyte_count	LY#	DIFF/CBC	1
DNMT3A	0.938443	0.0896672	-0.708545	0.478607	0.787196	1.11875	f.30130.0.0	Monocyte_count	MO#	DIFF/CBC	1
DNMT3A	0.851574	0.118585	-1.35489	0.175454	0.674967	1.07439	f.30180.0.0	Lymphocyte_percentage	LY%	DIFF	1
DNMT3A	1.12766	0.207882	0.577933	0.563309	0.750287	1.69483	f.30200.0.0	Neutrophill_percentage	NE%	DIFF	1
DNMT3A	0.945763	0.0493211	-1.13063	0.258213	0.858618	1.04175	f.30220.0.0	Basophill_percentage	BA%	DIFF	1
DNMT3A	0.976075	0.0813604	-0.297639	0.765979	0.832203	1.14482	f.30240.0.0	Reticulocyte_percentage	RET%	RETIC	1
DNMT3A	0.475763	0.441143	-1.68389	0.0922037	0.200396	1.12952	f.30260.0.0	Mean_reticulocyte_volume	MRV	RETIC	1
DNMT3A	1.49915	0.53941	0.750632	0.452874	0.520833	4.31511	f.30270.0.0	Mean_sphered_cell_volume	MSCV	RETIC	1
DNMT3A	0.859964	0.137709	-1.09554	0.27328	0.656542	1.12641	f.30280.0.0	Immature_reticulocyte_fraction	IRF	RETIC	1
DNMT3A	0.953173	0.0625776	-0.766392	0.443443	0.843151	1.07755	f.30290.0.0	High_light_scatter_reticulocyte_percentage	HLR%	RETIC	1
DNMT3A	0.943709	0.0617531	-0.938215	0.348134	0.83613	1.06513	f.30300.0.0	High_light_scatter_reticulocyte_count	HLR#	RETIC	1
DNMT3A	1.00217	0.0552142	0.0393147	0.968639	0.899382	1.11671	f.30160.0.0	Basophill_count	BA#	DIFF/CBC	1
DNMT3A	0.679761	0.589244	-0.655101	0.512403	0.214186	2.15735	f.30170.0.0	Nucleated_red_blood_cell_count	NRBC#	DIFF/CBC	1
DNMT3A	0.407572	0.769119	-1.16697	0.243223	0.0902671	1.84026	f.30230.0.0	Nucleated_red_blood_cell_percentage	NRBC%	DIFF/CBC	1
CH_small	0.991958	0.0734778	-0.109886	0.9125	0.858913	1.14561	f.30250.0.0	Reticulocyte_count	RET#	RETIC/CBC	1
DNMT3A	0.963938	0.0796122	-0.461341	0.644554	0.824675	1.12672	f.30250.0.0	Reticulocyte_count	RET#	RETIC/CBC	1
TET2	1.16349	0.143102	1.05818	0.289974	0.878932	1.54019	f.30130.0.0	Monocyte_count	MO#	DIFF/CBC	1
TET2	1.06914	0.188045	0.355524	0.722197	0.739555	1.5456	f.30180.0.0	Lymphocyte_percentage	LY%	DIFF	1
TET2	1.00653	0.0780946	0.0833264	0.933592	0.863678	1.17301	f.30220.0.0	Basophill_percentage	BA%	DIFF	1
TET2	1.45231	0.22987	1.62334	0.104516	0.925539	2.27891	f.30280.0.0	Immature_reticulocyte_fraction	IRF	RETIC	1
TET2	1.01903	0.0883902	0.213297	0.831095	0.856939	1.21179	f.30160.0.0	Basophill_count	BA#	DIFF/CBC	1
TET2	0.344496	0.93751	-1.1367	0.255662	0.0548498	2.16369	f.30170.0.0	Nucleated_red_blood_cell_count	NRBC#	DIFF/CBC	1
TET2	0.696888	1.02551	-0.352146	0.724729	0.0933783	5.20092	f.30230.0.0	Nucleated_red_blood_cell_percentage	NRBC%	DIFF/CBC	1
ASXL1	1.0905	0.257207	0.336839	0.736238	0.658705	1.80535	f.30120.0.0	Lymphocyte_count	LY#	DIFF/CBC	1
ASXL1	0.940454	0.125668	-0.488529	0.625175	0.735138	1.20311	f.30220.0.0	Basophill_percentage	BA%	DIFF	1
ASXL1	1.3372	0.208206	1.39561	0.162831	0.889139	2.01104	f.30240.0.0	Reticulocyte_percentage	RET%	RETIC	1
ASXL1	1.23828	0.14076	1.51833	0.128932	0.939728	1.63167	f.30160.0.0	Basophill_count	BA#	DIFF/CBC	1
JAK2	1.34352	0.396128	0.745454	0.455997	0.618103	2.92031	f.30210.0.0	Eosinophill_percentage	EO%	DIFF	1
JAK2	1.4993	4.41195	0.0917959	0.92686	0.000263289	8537.79	f.30270.0.0	Mean_sphered_cell_volume	MSCV	RETIC	1
CH_small	1.2188	0.124244	1.59258	0.111255	0.95538	1.55485	f.30000.0.0	White_blood_cell_leukocyte_count	WBC	CBC	1
SRSF2_SF3B1	1.51971	0.660007	0.634117	0.526005	0.416834	5.54064	f.30000.0.0	White_blood_cell_leukocyte_count	WBC	CBC	1
SRSF2_SF3B1	1.16501	0.490898	0.311126	0.755705	0.44512	3.04918	f.30120.0.0	Lymphocyte_count	LY#	DIFF/CBC	1
SRSF2_SF3B1	0.841003	0.435063	-0.398011	0.690622	0.358485	1.97299	f.30130.0.0	Monocyte_count	MO#	DIFF/CBC	1
SRSF2_SF3B1	0.76782	0.48601	-0.543611	0.586709	0.296188	1.99045	f.30140.0.0	Neutrophill_count	NE#	DIFF/CBC	1
SRSF2_SF3B1	0.700726	0.239252	-1.48646	0.137157	0.438426	1.11995	f.30150.0.0	Eosinophill_count	EO#	DIFF/CBC	1
SRSF2_SF3B1	0.925333	0.560975	-0.138334	0.889976	0.308173	2.77844	f.30180.0.0	Lymphocyte_percentage	LY%	DIFF	1
SRSF2_SF3B1	0.658375	0.457952	-0.912717	0.361391	0.268327	1.61541	f.30190.0.0	Monocyte_percentage	MO%	DIFF	1
SRSF2_SF3B1	1.30325	0.242281	1.09321	0.274302	0.810585	2.09536	f.30220.0.0	Basophill_percentage	BA%	DIFF	1
SRSF2_SF3B1	0	65177.6	-0.0133485	0.98935	0	Inf	f.30230.0.0	Nucleated_red_blood_cell_percentage	NRBC%	DIFF/CBC	1

## Sheet: ST7
Supplementary Table 7: Association of CH with serum biochemistry (using logistic regression analyses). Details of serum biochemistry are available at: https://biobank.ndph.ox.ac.uk/showcase/ukb/docs/serum_biochemistry.pdf
analysis	OR	std.error	statistic	p.value	conf.low	conf.high	FieldID	Field	abbrev	FDR
SRSF2_SF3B1	0.00686334	0.822619	-6.05573	1.39782e-09	0.00136874	0.0344152	f.30690.0.0	Cholesterol	CHOL	4.19345e-08
JAK2	4.20178e-05	1.88071	-5.35831	8.40023e-08	1.05335e-06	0.00167608	f.30750.0.0	Glycated_haemoglobin_HbA1c	HBA1C	2.52007e-06
CH_large	0.38111	0.202657	-4.76011	1.93486e-06	0.256182	0.566959	f.30690.0.0	Cholesterol	CHOL	5.80459e-05
CH	0.552589	0.130149	-4.5574	5.17896e-06	0.428174	0.713157	f.30690.0.0	Cholesterol	CHOL	0.000155369
SRSF2_SF3B1	0.0479347	0.670232	-4.53263	5.82531e-06	0.0128869	0.178301	f.30780.0.0	LDL_direct	LDLD	0.000168934
SRSF2_SF3B1	0.0382302	0.736398	-4.43256	9.31189e-06	0.00902784	0.161893	f.30760.0.0	HDL_cholesterol	HDL	0.000260733
JAK2	0.00377998	1.3652	-4.08587	4.39117e-05	0.000260272	0.0548973	f.30690.0.0	Cholesterol	CHOL	0.00127344
CH	0.6627	0.104845	-3.92419	8.70231e-05	0.539601	0.813882	f.30780.0.0	LDL_direct	LDLD	0.00252367
CH_large	0.538525	0.163302	-3.79006	0.000150613	0.391024	0.741666	f.30780.0.0	LDL_direct	LDLD	0.00436779
CH_small	0.645882	0.117324	-3.72591	0.000194608	0.5132	0.812867	f.30650.0.0	Aspartate_aminotransferase	AST	0.00583825
CH_large	2.3285	0.230036	3.67432	0.000238481	1.48344	3.65497	f.30720.0.0	Cystatin_C	CYS	0.00667747
CH_large	1.23492	0.0613196	3.44106	0.000579432	1.09507	1.39262	f.30730.0.0	Gamma_glutamyltransferase	GGT	0.0156447
SRSF2_SF3B1	0.0189267	1.18124	-3.35849	0.000783692	0.00186898	0.191667	f.30810.0.0	Phosphate	PHOS	0.0211597
TET2	0.458232	0.231712	-3.36789	0.000757456	0.290972	0.721637	f.30760.0.0	HDL_cholesterol	HDL	0.0227237
SRSF2_SF3B1	0.0300954	1.07344	-3.26368	0.00109974	0.00367098	0.246728	f.30630.0.0	Apolipoprotein_A	APOA	0.0285932
CH_small	0.790384	0.0719138	-3.27108	0.00107136	0.686475	0.910021	f.30620.0.0	Alanine_aminotransferase	ALT	0.0310694
JAK2	0.0289491	1.10292	-3.21167	0.00131967	0.00333293	0.251445	f.30780.0.0	LDL_direct	LDLD	0.0369508
TET2	0.336318	0.339531	-3.20942	0.00133003	0.172878	0.654274	f.30630.0.0	Apolipoprotein_A	APOA	0.0385708
CH_large	0.590365	0.16701	-3.15558	0.0016018	0.42556	0.818993	f.30760.0.0	HDL_cholesterol	HDL	0.0416468
CH	0.752143	0.0915767	-3.11028	0.00186911	0.628565	0.900017	f.30650.0.0	Aspartate_aminotransferase	AST	0.052335
JAK2	40.5529	1.2411	2.98332	0.00285144	3.56116	461.798	f.30720.0.0	Cystatin_C	CYS	0.0769888
JAK2	6.23262	0.640869	2.85518	0.00430128	1.77485	21.8867	f.30840.0.0	Total_bilirubin	TBIL	0.111833
CH_large	7.22898	0.696724	2.83914	0.00452351	1.84512	28.3224	f.30860.0.0	Total_protein	TP	0.113088
CH_large	6.6571	0.68127	2.78257	0.00539297	1.75141	25.3037	f.30600.0.0	Albumin	ALB	0.129431
DNMT3A	0.832342	0.0672343	-2.72943	0.00634438	0.729579	0.949581	f.30870.0.0	Triglycerides	TRIG	0.190331
CH	0.646727	0.163337	-2.66829	0.00762384	0.469557	0.890746	f.30750.0.0	Glycated_haemoglobin_HbA1c	HBA1C	0.205844
JAK2	0.0398602	1.22244	-2.63602	0.00838852	0.00363074	0.437606	f.30760.0.0	HDL_cholesterol	HDL	0.209713
CH_large	0.667492	0.15601	-2.59104	0.00956857	0.491644	0.906237	f.30640.0.0	Apolipoprotein_B	APOB	0.220077
JAK2	287.031	2.18698	2.58786	0.00965742	3.94794	20868.3	f.30810.0.0	Phosphate	PHOS	0.231778
JAK2	0.0121796	1.79108	-2.46109	0.0138517	0.000363968	0.407568	f.30630.0.0	Apolipoprotein_A	APOA	0.306562
JAK2	5.88691	0.716295	2.47486	0.0133288	1.44603	23.9662	f.30660.0.0	Direct_bilirubin	BILD	0.306562
CH_large	1.33065	0.116234	2.45767	0.013984	1.05956	1.6711	f.30660.0.0	Direct_bilirubin	BILD	0.307649
SRSF2_SF3B1	0.0546681	1.16768	-2.48911	0.0128065	0.00554375	0.539093	f.30750.0.0	Glycated_haemoglobin_HbA1c	HBA1C	0.320162
SRSF2_SF3B1	0.00389979	2.2679	-2.44581	0.0144529	4.57725e-05	0.33226	f.30800.0.0	Oestradiol	OES	0.346869
CH_small	0.599162	0.208917	-2.4518	0.0142143	0.397844	0.902349	f.30750.0.0	Glycated_haemoglobin_HbA1c	HBA1C	0.398001
CH	0.890412	0.0486366	-2.38649	0.0170101	0.809453	0.979469	f.30870.0.0	Triglycerides	TRIG	0.442263
CH_large	1.08564	0.0358128	2.29451	0.021761	1.01205	1.16458	f.30710.0.0	C-reactive_protein	CRP	0.45698
TET2	2.15005	0.319639	2.39487	0.0166263	1.14914	4.02278	f.30720.0.0	Cystatin_C	CYS	0.465537
DNMT3A	0.595315	0.215554	-2.4062	0.0161195	0.390182	0.908294	f.30720.0.0	Cystatin_C	CYS	0.467466
SRSF2_SF3B1	7.61849	0.880046	2.30735	0.0210351	1.3576	42.7529	f.30720.0.0	Cystatin_C	CYS	0.483808
CH	1.15955	0.0642431	2.30429	0.0212063	1.02237	1.31515	f.30840.0.0	Total_bilirubin	TBIL	0.530158
SRSF2_SF3B1	0.28073	0.563676	-2.25371	0.0242143	0.0930007	0.847403	f.30770.0.0	IGF-1	IGF1	0.532715
JAK2	2.44346	0.401617	2.22455	0.0261117	1.11211	5.36862	f.30730.0.0	Gamma_glutamyltransferase	GGT	0.548346
TET2	8.8606	0.944852	2.30895	0.0209465	1.3906	56.4577	f.30600.0.0	Albumin	ALB	0.565555
DNMT3A	0.719183	0.143869	-2.29126	0.0219486	0.542473	0.953455	f.30880.0.0	Urate	UA	0.61456
CH_small	0.274482	0.569464	-2.27033	0.0231876	0.0899052	0.837996	f.30860.0.0	Total_protein	TP	0.626066
CH	1.18151	0.0750506	2.22241	0.0262554	1.01989	1.36874	f.30660.0.0	Direct_bilirubin	BILD	0.63013
SRSF2_SF3B1	0.490851	0.332368	-2.14104	0.0322707	0.255881	0.941591	f.30870.0.0	Triglycerides	TRIG	0.677684
TET2	0.768325	0.118786	-2.21863	0.0265122	0.608744	0.969742	f.30830.0.0	SHBG	SHBG	0.689316
CH_large	0.751021	0.135881	-2.10715	0.0351047	0.575427	0.980199	f.30770.0.0	IGF-1	IGF1	0.702094
DNMT3A	0.755922	0.126389	-2.21393	0.0268337	0.590058	0.968411	f.30650.0.0	Aspartate_aminotransferase	AST	0.724509
SRSF2_SF3B1	0.255132	0.655096	-2.08515	0.0370558	0.0706557	0.921264	f.30640.0.0	Apolipoprotein_B	APOB	0.741115
CH_large	0.611396	0.244509	-2.01224	0.0441951	0.378614	0.9873	f.30630.0.0	Apolipoprotein_A	APOA	0.767172
CH_large	0.638964	0.218505	-2.04987	0.0403775	0.416375	0.980548	f.30700.0.0	Creatinine	CRE	0.767172
CH_large	0.856195	0.0763133	-2.03447	0.0419041	0.73725	0.99433	f.30870.0.0	Triglycerides	TRIG	0.767172
CH	0.809469	0.100454	-2.10422	0.0353593	0.664804	0.985613	f.30640.0.0	Apolipoprotein_B	APOB	0.813263
CH	0.746058	0.140019	-2.09223	0.0364175	0.567007	0.98165	f.30700.0.0	Creatinine	CRE	0.813263
TET2	0.551019	0.282139	-2.11238	0.0346535	0.316963	0.957908	f.30690.0.0	Cholesterol	CHOL	0.866337
ASXL1	0.382923	0.442439	-2.16961	0.0300365	0.160882	0.911417	f.30690.0.0	Cholesterol	CHOL	0.901095
CH	0.88573	0.0608725	-1.9934	0.0462179	0.786116	0.997967	f.30850.0.0	Testosterone	TES	0.970576
CH_small	0.709631	0.165407	-2.07373	0.0381043	0.513142	0.981358	f.30690.0.0	Cholesterol	CHOL	0.990712
CH_small	0.853005	0.0771733	-2.06017	0.0393823	0.733266	0.992297	f.30850.0.0	Testosterone	TES	0.990712
ASXL1	0.47035	0.356559	-2.11544	0.0343928	0.23384	0.946074	f.30780.0.0	LDL_direct	LDLD	0.997392
CH	2.09794	0.434854	1.70391	0.088397	0.894631	4.91972	f.30600.0.0	Albumin	ALB	1
CH	0.888773	0.0881884	-1.33706	0.181204	0.747696	1.05647	f.30610.0.0	Alkaline_phosphatase	ALP	1
CH	0.902193	0.05644	-1.82364	0.0682063	0.807714	1.00772	f.30620.0.0	Alanine_aminotransferase	ALT	1
CH	0.858048	0.156744	-0.976724	0.328706	0.63109	1.16663	f.30630.0.0	Apolipoprotein_A	APOA	1
CH	0.98185	0.101087	-0.181193	0.856216	0.805377	1.19699	f.30670.0.0	Urea	BUN	1
CH	1.34744	0.629795	0.473499	0.635857	0.392128	4.63012	f.30680.0.0	Calcium	CA	1
CH	1.03724	0.0229228	1.59526	0.110653	0.991675	1.08491	f.30710.0.0	C-reactive_protein	CRP	1
CH	1.30386	0.152502	1.73984	0.0818872	0.966988	1.75809	f.30720.0.0	Cystatin_C	CYS	1
CH	1.0493	0.0401714	1.1979	0.230955	0.969851	1.13525	f.30730.0.0	Gamma_glutamyltransferase	GGT	1
CH	1.05156	0.141348	0.355654	0.7221	0.797107	1.38723	f.30740.0.0	Glucose	GLU	1
CH	0.838732	0.106977	-1.64394	0.100188	0.680086	1.03439	f.30760.0.0	HDL_cholesterol	HDL	1
CH	0.896969	0.0877832	-1.23867	0.215468	0.75519	1.06537	f.30770.0.0	IGF-1	IGF1	1
CH	1.0002	0.0237731	0.00844117	0.993265	0.954666	1.04791	f.30790.0.0	Lipoprotein_A	LPA	1
CH	1.03157	0.185263	0.167796	0.866744	0.717471	1.48319	f.30810.0.0	Phosphate	PHOS	1
CH	0.973467	0.0550206	-0.488748	0.62502	0.873952	1.08431	f.30830.0.0	SHBG	SHBG	1
CH	0.997595	0.448145	-0.00537346	0.995713	0.414469	2.40113	f.30860.0.0	Total_protein	TP	1
CH	0.957064	0.105712	-0.415141	0.678039	0.777962	1.1774	f.30880.0.0	Urate	UA	1
CH	1.00628	0.0543362	0.115206	0.908282	0.904623	1.11936	f.30890.0.0	Vitamin_D	VITD	1
CH	1.14319	0.133409	1.00313	0.315797	0.880162	1.48483	f.30800.0.0	Oestradiol	OES	1
CH	1.16457	0.125442	1.21455	0.224537	0.910733	1.48917	f.30820.0.0	Rheumatoid_factor	RF	1
CH_large	0.980427	0.138129	-0.143105	0.886208	0.747893	1.28526	f.30610.0.0	Alkaline_phosphatase	ALP	1
CH_large	1.11239	0.0876023	1.21589	0.224026	0.936897	1.32077	f.30620.0.0	Alanine_aminotransferase	ALT	1
CH_large	0.953665	0.141139	-0.336144	0.736762	0.723199	1.25757	f.30650.0.0	Aspartate_aminotransferase	AST	1
CH_large	0.812672	0.157794	-1.31455	0.188662	0.596487	1.10721	f.30670.0.0	Urea	BUN	1
CH_large	4.68123	0.980086	1.57492	0.115274	0.685661	31.9603	f.30680.0.0	Calcium	CA	1
CH_large	1.26932	0.215874	1.10472	0.26928	0.831417	1.93786	f.30740.0.0	Glucose	GLU	1
CH_large	1.03987	0.0371402	1.05275	0.292456	0.966867	1.11839	f.30790.0.0	Lipoprotein_A	LPA	1
CH_large	1.61956	0.291934	1.65159	0.0986173	0.91391	2.87007	f.30810.0.0	Phosphate	PHOS	1
CH_large	1.02612	0.0866732	0.297443	0.766129	0.865805	1.21611	f.30830.0.0	SHBG	SHBG	1
CH_large	1.19314	0.100344	1.75982	0.0784386	0.980117	1.45246	f.30840.0.0	Total_bilirubin	TBIL	1
CH_large	0.936924	0.0949699	-0.686035	0.492691	0.777796	1.12861	f.30850.0.0	Testosterone	TES	1
CH_large	1.15355	0.165795	0.861569	0.388925	0.833511	1.59647	f.30880.0.0	Urate	UA	1
CH_large	0.955107	0.08485	-0.541329	0.588281	0.808775	1.12792	f.30890.0.0	Vitamin_D	VITD	1
CH_large	0.725737	0.25245	-1.26982	0.204147	0.44248	1.19032	f.30750.0.0	Glycated_haemoglobin_HbA1c	HBA1C	1
CH_large	1.13464	0.234789	0.537987	0.590586	0.716151	1.79767	f.30800.0.0	Oestradiol	OES	1
CH_large	1.07072	0.191324	0.357148	0.720981	0.735903	1.55787	f.30820.0.0	Rheumatoid_factor	RF	1
CH_small	1.02336	0.550244	0.0419586	0.966532	0.348063	3.00882	f.30600.0.0	Albumin	ALB	1
CH_small	0.840502	0.111525	-1.558	0.119233	0.675474	1.04585	f.30610.0.0	Alkaline_phosphatase	ALP	1
CH_small	1.0674	0.198914	0.327896	0.742991	0.722786	1.57631	f.30630.0.0	Apolipoprotein_A	APOA	1
CH_small	0.928632	0.127585	-0.580337	0.561687	0.723174	1.19246	f.30640.0.0	Apolipoprotein_B	APOB	1
CH_small	1.08864	0.0956176	0.888264	0.374399	0.902602	1.31303	f.30660.0.0	Direct_bilirubin	BILD	1
CH_small	1.11361	0.128234	0.839124	0.4014	0.866122	1.43181	f.30670.0.0	Urea	BUN	1
CH_small	0.626423	0.800439	-0.58434	0.558991	0.130477	3.00748	f.30680.0.0	Calcium	CA	1
CH_small	0.824711	0.177649	-1.08485	0.277987	0.58222	1.1682	f.30700.0.0	Creatinine	CRE	1
CH_small	1.00843	0.0290462	0.288924	0.77264	0.952622	1.0675	f.30710.0.0	C-reactive_protein	CRP	1
CH_small	0.877735	0.196962	-0.662109	0.507901	0.596636	1.29127	f.30720.0.0	Cystatin_C	CYS	1
CH_small	0.941343	0.051694	-1.16934	0.242265	0.85064	1.04172	f.30730.0.0	Gamma_glutamyltransferase	GGT	1
CH_small	0.92519	0.181544	-0.428305	0.668429	0.648187	1.32057	f.30740.0.0	Glucose	GLU	1
CH_small	1.04906	0.135757	0.352776	0.724256	0.803976	1.36885	f.30760.0.0	HDL_cholesterol	HDL	1
CH_small	1.00441	0.111778	0.039397	0.968574	0.806802	1.25043	f.30770.0.0	IGF-1	IGF1	1
CH_small	0.764054	0.13319	-2.02055	0.0433267	0.588508	0.991963	f.30780.0.0	LDL_direct	LDLD	1
CH_small	0.976268	0.0301369	-0.796964	0.425472	0.920273	1.03567	f.30790.0.0	Lipoprotein_A	LPA	1
CH_small	0.779396	0.233587	-1.06699	0.285974	0.493093	1.23193	f.30810.0.0	Phosphate	PHOS	1
CH_small	0.93751	0.0694086	-0.929686	0.352534	0.818267	1.07413	f.30830.0.0	SHBG	SHBG	1
CH_small	1.1364	0.0814323	1.57019	0.116372	0.968758	1.33305	f.30840.0.0	Total_bilirubin	TBIL	1
CH_small	0.916971	0.0615073	-1.40925	0.158761	0.812832	1.03445	f.30870.0.0	Triglycerides	TRIG	1
CH_small	0.855683	0.133752	-1.16525	0.243917	0.658359	1.11215	f.30880.0.0	Urate	UA	1
CH_small	1.04032	0.0688771	0.573853	0.566067	0.908944	1.19068	f.30890.0.0	Vitamin_D	VITD	1
CH_small	1.13975	0.159821	0.81846	0.413094	0.833238	1.55901	f.30800.0.0	Oestradiol	OES	1
CH_small	1.23644	0.161281	1.31597	0.188186	0.901347	1.69612	f.30820.0.0	Rheumatoid_factor	RF	1
DNMT3A	1.96497	0.59613	1.13311	0.25717	0.610843	6.32096	f.30600.0.0	Albumin	ALB	1
DNMT3A	0.819537	0.120769	-1.6479	0.0993728	0.646799	1.03841	f.30610.0.0	Alkaline_phosphatase	ALP	1
DNMT3A	0.874972	0.0777289	-1.71832	0.085738	0.751331	1.01896	f.30620.0.0	Alanine_aminotransferase	ALT	1
DNMT3A	1.45352	0.215011	1.7394	0.0819652	0.953682	2.21533	f.30630.0.0	Apolipoprotein_A	APOA	1
DNMT3A	0.919357	0.138255	-0.608156	0.543084	0.701135	1.2055	f.30640.0.0	Apolipoprotein_B	APOB	1
DNMT3A	1.12938	0.104389	1.16556	0.243793	0.920418	1.38579	f.30660.0.0	Direct_bilirubin	BILD	1
DNMT3A	1.07808	0.139137	0.540375	0.588938	0.820766	1.41608	f.30670.0.0	Urea	BUN	1
DNMT3A	2.06397	0.861816	0.84082	0.400449	0.381175	11.1759	f.30680.0.0	Calcium	CA	1
DNMT3A	0.792838	0.179899	-1.29037	0.196921	0.557255	1.12801	f.30690.0.0	Cholesterol	CHOL	1
DNMT3A	0.734401	0.192603	-1.60278	0.108983	0.503488	1.07122	f.30700.0.0	Creatinine	CRE	1
DNMT3A	0.965248	0.0315224	-1.12206	0.261838	0.907417	1.02676	f.30710.0.0	C-reactive_protein	CRP	1
DNMT3A	0.988229	0.0557334	-0.212462	0.831747	0.885966	1.10229	f.30730.0.0	Gamma_glutamyltransferase	GGT	1
DNMT3A	1.26757	0.192458	1.23196	0.217963	0.869263	1.84838	f.30740.0.0	Glucose	GLU	1
DNMT3A	1.31958	0.146898	1.88777	0.0590569	0.989451	1.75985	f.30760.0.0	HDL_cholesterol	HDL	1
DNMT3A	1.02408	0.120658	0.197232	0.843646	0.808409	1.2973	f.30770.0.0	IGF-1	IGF1	1
DNMT3A	0.806921	0.144664	-1.48296	0.138086	0.607705	1.07144	f.30780.0.0	LDL_direct	LDLD	1
DNMT3A	0.992899	0.0327102	-0.217869	0.827531	0.931241	1.05864	f.30790.0.0	Lipoprotein_A	LPA	1
DNMT3A	1.05275	0.255917	0.200851	0.840815	0.637509	1.73844	f.30810.0.0	Phosphate	PHOS	1
DNMT3A	0.967658	0.0747516	-0.439813	0.660072	0.835782	1.12034	f.30830.0.0	SHBG	SHBG	1
DNMT3A	1.17901	0.0882391	1.86628	0.0620022	0.991767	1.40161	f.30840.0.0	Total_bilirubin	TBIL	1
DNMT3A	0.91134	0.0829154	-1.11969	0.262848	0.774645	1.07216	f.30850.0.0	Testosterone	TES	1
DNMT3A	0.453975	0.615565	-1.28291	0.199525	0.135851	1.51706	f.30860.0.0	Total_protein	TP	1
DNMT3A	1.0884	0.074813	1.13222	0.257541	0.939953	1.26028	f.30890.0.0	Vitamin_D	VITD	1
DNMT3A	0.720699	0.225186	-1.4545	0.145807	0.463527	1.12055	f.30750.0.0	Glycated_haemoglobin_HbA1c	HBA1C	1
DNMT3A	0.974396	0.180198	-0.143941	0.885547	0.684464	1.38714	f.30800.0.0	Oestradiol	OES	1
DNMT3A	1.28335	0.172915	1.44276	0.149089	0.91445	1.80107	f.30820.0.0	Rheumatoid_factor	RF	1
TET2	1.00352	0.190781	0.0184014	0.985319	0.690449	1.45854	f.30610.0.0	Alkaline_phosphatase	ALP	1
TET2	1.11752	0.121398	0.915265	0.360052	0.880888	1.41772	f.30620.0.0	Alanine_aminotransferase	ALT	1
TET2	0.921896	0.216873	-0.374981	0.707674	0.602669	1.41021	f.30640.0.0	Apolipoprotein_B	APOB	1
TET2	0.762784	0.198688	-1.36284	0.172933	0.516747	1.12597	f.30650.0.0	Aspartate_aminotransferase	AST	1
TET2	1.24743	0.160132	1.38064	0.167388	0.911405	1.70735	f.30660.0.0	Direct_bilirubin	BILD	1
TET2	0.676497	0.219249	-1.78257	0.0746556	0.44019	1.03966	f.30670.0.0	Urea	BUN	1
TET2	0.296161	1.36401	-0.892114	0.372332	0.02044	4.29116	f.30680.0.0	Calcium	CA	1
TET2	0.66122	0.302803	-1.36613	0.171898	0.365257	1.197	f.30700.0.0	Creatinine	CRE	1
TET2	1.10582	0.0494769	2.03299	0.0420535	1.00362	1.21842	f.30710.0.0	C-reactive_protein	CRP	1
TET2	1.12156	0.0861075	1.33234	0.18275	0.947391	1.32776	f.30730.0.0	Gamma_glutamyltransferase	GGT	1
TET2	0.777062	0.310679	-0.811885	0.416858	0.422674	1.42858	f.30740.0.0	Glucose	GLU	1
TET2	1.08264	0.190799	0.416177	0.67728	0.744864	1.5736	f.30770.0.0	IGF-1	IGF1	1
TET2	0.762219	0.22784	-1.19172	0.233372	0.487688	1.19129	f.30780.0.0	LDL_direct	LDLD	1
TET2	1.04594	0.0508962	0.882415	0.377553	0.946634	1.15565	f.30790.0.0	Lipoprotein_A	LPA	1
TET2	0.700694	0.39819	-0.893253	0.371722	0.321061	1.52921	f.30810.0.0	Phosphate	PHOS	1
TET2	1.32165	0.13781	2.02366	0.0430052	1.00882	1.73149	f.30840.0.0	Total_bilirubin	TBIL	1
TET2	0.791294	0.131366	-1.78193	0.0747605	0.611673	1.02366	f.30850.0.0	Testosterone	TES	1
TET2	2.43064	0.966284	0.919143	0.358021	0.365778	16.1519	f.30860.0.0	Total_protein	TP	1
TET2	0.951784	0.105353	-0.469061	0.639026	0.774215	1.17008	f.30870.0.0	Triglycerides	TRIG	1
TET2	1.12174	0.229589	0.500388	0.616802	0.715264	1.75922	f.30880.0.0	Urate	UA	1
TET2	0.867146	0.117643	-1.21169	0.225631	0.68858	1.09202	f.30890.0.0	Vitamin_D	VITD	1
TET2	0.710714	0.35143	-0.9717	0.3312	0.356909	1.41525	f.30750.0.0	Glycated_haemoglobin_HbA1c	HBA1C	1
TET2	1.38212	0.297591	1.08745	0.276838	0.77132	2.47659	f.30800.0.0	Oestradiol	OES	1
TET2	1.02457	0.263282	0.0921818	0.926554	0.611553	1.71651	f.30820.0.0	Rheumatoid_factor	RF	1
ASXL1	0.552879	1.48386	-0.399375	0.689617	0.0301693	10.132	f.30600.0.0	Albumin	ALB	1
ASXL1	1.09017	0.307782	0.280493	0.779099	0.59636	1.99286	f.30610.0.0	Alkaline_phosphatase	ALP	1
ASXL1	0.751084	0.19706	-1.45254	0.146351	0.510448	1.10516	f.30620.0.0	Alanine_aminotransferase	ALT	1
ASXL1	0.700774	0.534789	-0.664878	0.506129	0.245677	1.9989	f.30630.0.0	Apolipoprotein_A	APOA	1
ASXL1	0.661947	0.342315	-1.20523	0.228114	0.338411	1.2948	f.30640.0.0	Apolipoprotein_B	APOB	1
ASXL1	0.567143	0.318648	-1.77985	0.0751012	0.30371	1.05907	f.30650.0.0	Aspartate_aminotransferase	AST	1
ASXL1	1.08642	0.255483	0.324437	0.745607	0.658462	1.79252	f.30660.0.0	Direct_bilirubin	BILD	1
ASXL1	0.86902	0.343895	-0.408231	0.683104	0.4429	1.70512	f.30670.0.0	Urea	BUN	1
ASXL1	0.927319	2.18795	-0.0344877	0.972488	0.0127304	67.5486	f.30680.0.0	Calcium	CA	1
ASXL1	1.07775	0.470207	0.159249	0.873473	0.428824	2.7087	f.30700.0.0	Creatinine	CRE	1
ASXL1	1.1626	0.0794381	1.89653	0.0578894	0.994974	1.35846	f.30710.0.0	C-reactive_protein	CRP	1
ASXL1	2.68084	0.496442	1.9864	0.0469893	1.01321	7.09321	f.30720.0.0	Cystatin_C	CYS	1
ASXL1	1.05258	0.137768	0.371977	0.70991	0.803504	1.37887	f.30730.0.0	Gamma_glutamyltransferase	GGT	1
ASXL1	0.670931	0.484752	-0.823284	0.410347	0.259452	1.735	f.30740.0.0	Glucose	GLU	1
ASXL1	0.688973	0.365191	-1.02016	0.307652	0.336784	1.40946	f.30760.0.0	HDL_cholesterol	HDL	1
ASXL1	0.638528	0.297954	-1.50557	0.132178	0.356091	1.14498	f.30770.0.0	IGF-1	IGF1	1
ASXL1	0.949738	0.081262	-0.634601	0.525689	0.809904	1.11372	f.30790.0.0	Lipoprotein_A	LPA	1
ASXL1	3.02223	0.634883	1.74204	0.081501	0.87079	10.4892	f.30810.0.0	Phosphate	PHOS	1
ASXL1	1.4675	0.200578	1.91226	0.0558426	0.990478	2.17425	f.30830.0.0	SHBG	SHBG	1
ASXL1	0.967596	0.224634	-0.146641	0.883415	0.622997	1.5028	f.30840.0.0	Total_bilirubin	TBIL	1
ASXL1	0.75842	0.21416	-1.29117	0.196644	0.498445	1.15399	f.30850.0.0	Testosterone	TES	1
ASXL1	13.8881	1.53	1.71963	0.0855003	0.692313	278.6	f.30860.0.0	Total_protein	TP	1
ASXL1	0.981191	0.16579	-0.114529	0.908818	0.708979	1.35792	f.30870.0.0	Triglycerides	TRIG	1
ASXL1	0.752529	0.372909	-0.762427	0.445805	0.362329	1.56295	f.30880.0.0	Urate	UA	1
ASXL1	0.831414	0.184493	-1.00073	0.316958	0.579131	1.1936	f.30890.0.0	Vitamin_D	VITD	1
ASXL1	1.17039	0.528469	0.297723	0.765914	0.415429	3.29735	f.30750.0.0	Glycated_haemoglobin_HbA1c	HBA1C	1
ASXL1	1.61417	0.533937	0.896778	0.369838	0.566842	4.59661	f.30800.0.0	Oestradiol	OES	1
ASXL1	1.16453	0.408538	0.372834	0.709272	0.52288	2.59358	f.30820.0.0	Rheumatoid_factor	RF	1
JAK2	12.129	4.93103	0.506102	0.612785	0.000770064	191041	f.30600.0.0	Albumin	ALB	1
JAK2	3.89724	0.982803	1.38407	0.166337	0.567798	26.7498	f.30610.0.0	Alkaline_phosphatase	ALP	1
JAK2	1.38761	0.626354	0.522999	0.600975	0.40655	4.7361	f.30620.0.0	Alanine_aminotransferase	ALT	1
JAK2	0.131549	1.08413	-1.87097	0.0613496	0.0157134	1.10129	f.30640.0.0	Apolipoprotein_B	APOB	1
JAK2	2.49126	0.938942	0.972146	0.330978	0.39554	15.6909	f.30650.0.0	Aspartate_aminotransferase	AST	1
JAK2	4.65427	1.12495	1.36698	0.171631	0.513208	42.2094	f.30670.0.0	Urea	BUN	1
JAK2	1.51887	7.11654	0.0587321	0.953166	1.33019e-06	1.73433e+06	f.30680.0.0	Calcium	CA	1
JAK2	3.04831	1.44599	0.770813	0.440818	0.179156	51.8665	f.30700.0.0	Creatinine	CRE	1
JAK2	0.839684	0.264773	-0.659921	0.509304	0.499737	1.41088	f.30710.0.0	C-reactive_protein	CRP	1
JAK2	0.168678	1.78383	-0.99772	0.318415	0.00511281	5.5649	f.30740.0.0	Glucose	GLU	1
JAK2	2.96019	1.02696	1.05676	0.29062	0.39552	22.1549	f.30770.0.0	IGF-1	IGF1	1
JAK2	0.95628	0.282544	-0.15822	0.874283	0.549647	1.66375	f.30790.0.0	Lipoprotein_A	LPA	1
JAK2	2.97045	0.650734	1.67305	0.0943167	0.829691	10.6348	f.30830.0.0	SHBG	SHBG	1
JAK2	1.20615	0.717908	0.261084	0.794028	0.295337	4.9259	f.30850.0.0	Testosterone	TES	1
JAK2	0.0171258	5.04631	-0.805968	0.420261	8.67404e-07	338.128	f.30860.0.0	Total_protein	TP	1
JAK2	0.704687	0.549582	-0.63685	0.524223	0.239989	2.06919	f.30870.0.0	Triglycerides	TRIG	1
JAK2	1.36393	1.21767	0.254892	0.798807	0.125405	14.8345	f.30880.0.0	Urate	UA	1
JAK2	1.30502	0.618777	0.430238	0.667022	0.388074	4.38856	f.30890.0.0	Vitamin_D	VITD	1
JAK2	0.141912	2.48698	-0.785109	0.43239	0.00108417	18.5755	f.30800.0.0	Oestradiol	OES	1
JAK2	0.552965	1.80403	-0.328409	0.742602	0.0161102	18.9799	f.30820.0.0	Rheumatoid_factor	RF	1
SRSF2_SF3B1	55.5919	2.99048	1.34361	0.179074	0.158312	19521.3	f.30600.0.0	Albumin	ALB	1
SRSF2_SF3B1	0.692635	0.606705	-0.605322	0.544965	0.2109	2.27474	f.30610.0.0	Alkaline_phosphatase	ALP	1
SRSF2_SF3B1	0.524644	0.394806	-1.63381	0.1023	0.241994	1.13743	f.30620.0.0	Alanine_aminotransferase	ALT	1
SRSF2_SF3B1	0.312617	0.652228	-1.78278	0.0746228	0.0870634	1.12251	f.30650.0.0	Aspartate_aminotransferase	AST	1
SRSF2_SF3B1	1.98364	0.469964	1.45742	0.145001	0.78964	4.98307	f.30660.0.0	Direct_bilirubin	BILD	1
SRSF2_SF3B1	1.43936	0.668225	0.545021	0.585739	0.388485	5.33289	f.30670.0.0	Urea	BUN	1
SRSF2_SF3B1	0.00384381	4.33034	-1.28426	0.19905	7.92085e-07	18.6532	f.30680.0.0	Calcium	CA	1
SRSF2_SF3B1	1.61185	0.886788	0.538327	0.590351	0.283458	9.16558	f.30700.0.0	Creatinine	CRE	1
SRSF2_SF3B1	1.29491	0.154816	1.66933	0.0950513	0.956003	1.75396	f.30710.0.0	C-reactive_protein	CRP	1
SRSF2_SF3B1	0.923911	0.276747	-0.285962	0.774907	0.53711	1.58927	f.30730.0.0	Gamma_glutamyltransferase	GGT	1
SRSF2_SF3B1	1.28556	0.899206	0.279352	0.779975	0.220641	7.49028	f.30740.0.0	Glucose	GLU	1
SRSF2_SF3B1	0.966308	0.158465	-0.21628	0.828769	0.70832	1.31826	f.30790.0.0	Lipoprotein_A	LPA	1
SRSF2_SF3B1	0.811672	0.401722	-0.519411	0.603474	0.369346	1.78372	f.30830.0.0	SHBG	SHBG	1
SRSF2_SF3B1	0.907881	0.44008	-0.219601	0.826182	0.383206	2.15093	f.30840.0.0	Total_bilirubin	TBIL	1
SRSF2_SF3B1	1.23206	0.436649	0.477924	0.632704	0.523545	2.8994	f.30850.0.0	Testosterone	TES	1
SRSF2_SF3B1	3.98688	3.02809	0.456727	0.647868	0.0105468	1507.12	f.30860.0.0	Total_protein	TP	1
SRSF2_SF3B1	2.40274	0.744305	1.17776	0.238894	0.558668	10.3338	f.30880.0.0	Urate	UA	1
SRSF2_SF3B1	0.530273	0.355917	-1.78234	0.0746945	0.263963	1.06526	f.30890.0.0	Vitamin_D	VITD	1
SRSF2_SF3B1	2.57321	0.809591	1.16745	0.24303	0.526441	12.5777	f.30820.0.0	Rheumatoid_factor	RF	1

## Sheet: ST8
Supplementary Table 8: Phenome-wide association study results with CH at baseline as exposure and incident ICD-10 diagnostic codes as outcomes (using logistic regression analyses).
meaning	RR	std_error	statistic	p_value	conf_low	conf_high	definition	definition_short	fdr
C92 Myeloid leukaemia	12.8667	0.124757	20.4769	3.45902e-93	10.0756	16.4308	Neoplasms	Neoplasms	8.22554e-90
C92.0 Acute myeloid leukaemia	15.6409	0.137515	19.997	5.84672e-89	11.9456	20.4793	Neoplasms	Neoplasms	1.38977e-85
D46 Myelodysplastic syndromes	13.4743	0.138221	18.8161	5.57608e-79	10.2766	17.6668	Neoplasms	Neoplasms	1.32488e-75
D46.9 Myelodysplastic syndrome, unspecified	13.5712	0.143044	18.2318	2.88529e-74	10.2532	17.963	Neoplasms	Neoplasms	6.85256e-71
D47 Other neoplasms of uncertain or unknown behaviour of lymphoid, haematopoietic and related tissue	4.39715	0.100047	14.8026	1.40836e-49	3.61419	5.34973	Neoplasms	Neoplasms	3.34344e-46
D47.1 Chronic myeloproliferative disease	20.621	0.214184	14.1295	2.50082e-45	13.5517	31.3779	Neoplasms	Neoplasms	5.93444e-42
D70 Agranulocytosis	2.45546	0.0676911	13.2708	3.42138e-40	2.15037	2.80382	Diseases of the blood and blood-forming organs and certain disorders involving the immune mechanism	Hematology	8.11552e-37
D45 Polycythaemia vera	10.2542	0.183435	12.6895	6.76564e-37	7.1575	14.6907	Neoplasms	Neoplasms	1.60413e-33
D47.3 Essential (haemorrhagic) thrombocythaemia	7.69884	0.164233	12.4279	1.84429e-35	5.57995	10.6224	Neoplasms	Neoplasms	4.37096e-32
D69 Purpura and other haemorrhagic conditions	2.65219	0.0793262	12.2959	9.53159e-35	2.27029	3.09832	Diseases of the blood and blood-forming organs and certain disorders involving the immune mechanism	Hematology	2.25803e-31
D69.6 Thrombocytopenia, unspecified	2.7519	0.0888171	11.3975	4.30424e-30	2.31223	3.27517	Diseases of the blood and blood-forming organs and certain disorders involving the immune mechanism	Hematology	1.01924e-26
C93 Monocytic leukaemia	47.2995	0.345917	11.1486	7.27268e-29	24.0111	93.1756	Neoplasms	Neoplasms	1.72144e-25
C93.1 Chronic monocytic leukaemia	58.7325	0.394881	10.3145	6.06008e-25	27.0866	127.351	Neoplasms	Neoplasms	1.43381e-21
D47.4 Osteomyelofibrosis	37.1244	0.3759	9.615	6.91123e-22	17.7702	77.5579	Neoplasms	Neoplasms	1.63451e-18
Z85.6 Personal history of leukaemia	6.67179	0.204954	9.26008	2.04283e-20	4.46463	9.97009	Factors influencing health status and contact with health services	Health status	4.82926e-17
A41.9 Septicaemia, unspecified	1.61291	0.0554895	8.61492	6.99917e-18	1.44669	1.79822	Certain infectious and parasitic diseases	Infectious diseases	1.6539e-14
A41 Other septicaemia	1.53553	0.0515256	8.3235	8.53998e-17	1.38803	1.6987	Certain infectious and parasitic diseases	Infectious diseases	2.01714e-13
D72.8 Other specified disorders of white blood cells	3.94767	0.165214	8.31121	9.47349e-17	2.85569	5.45721	Diseases of the blood and blood-forming organs and certain disorders involving the immune mechanism	Hematology	2.23669e-13
R16.1 Splenomegaly, not elsewhere classified	3.84769	0.166066	8.11409	4.89455e-16	2.77872	5.32789	Symptoms, signs and abnormal clinical and laboratory findings, not elsewhere classified	Abnormal findings	1.15511e-12
D69.3 Idiopathic thrombocytopenic purpura	4.09887	0.173973	8.10877	5.11366e-16	2.91459	5.76435	Diseases of the blood and blood-forming organs and certain disorders involving the immune mechanism	Hematology	1.20631e-12
D61 Other aplastic anaemias	3.30931	0.147758	8.09931	5.52699e-16	2.47722	4.42088	Diseases of the blood and blood-forming organs and certain disorders involving the immune mechanism	Hematology	1.30326e-12
D72 Other disorders of white blood cells	3.48923	0.154603	8.08314	6.31182e-16	2.5771	4.7242	Diseases of the blood and blood-forming organs and certain disorders involving the immune mechanism	Hematology	1.4877e-12
Z51 Other medical care	1.30418	0.0330876	8.02632	1.00438e-15	1.22228	1.39156	Factors influencing health status and contact with health services	Health status	2.36631e-12
R16 Hepatomegaly and splenomegaly, not elsewhere classified	2.98816	0.139379	7.8538	4.03628e-15	2.27386	3.92684	Symptoms, signs and abnormal clinical and laboratory findings, not elsewhere classified	Abnormal findings	9.50543e-12
Z51.5 Palliative care	1.53932	0.055729	7.73991	9.94876e-15	1.38004	1.71698	Factors influencing health status and contact with health services	Health status	2.34194e-11
D61.9 Aplastic anaemia, unspecified	3.24423	0.152921	7.696	1.40387e-14	2.40406	4.37802	Diseases of the blood and blood-forming organs and certain disorders involving the immune mechanism	Hematology	3.3033e-11
D75 Other diseases of blood and blood-forming organs	3.28669	0.156828	7.58718	3.26936e-14	2.41694	4.46941	Diseases of the blood and blood-forming organs and certain disorders involving the immune mechanism	Hematology	7.68954e-11
J18 Pneumonia, organism unspecified	1.34894	0.039498	7.57808	3.50714e-14	1.24845	1.45752	Diseases of the respiratory system	Respiratory system	8.24529e-11
F17 Mental and behavioural disorders due to use of tobacco	1.38916	0.0437616	7.51108	5.86407e-14	1.27497	1.51357	Mental, Behavioral and Neurodevelopmental disorders	Mental disorders	1.37806e-10
C95 Leukaemia of unspecified cell type	10.7538	0.321696	7.38354	1.5413e-13	5.72445	20.2018	Neoplasms	Neoplasms	3.62051e-10
F17.1 Harmful use	1.37748	0.0440457	7.27092	3.57036e-13	1.26355	1.50167	Mental, Behavioral and Neurodevelopmental disorders	Mental disorders	8.3832e-10
D64.9 Anaemia, unspecified	1.35751	0.0421273	7.25539	4.005e-13	1.24992	1.47435	Diseases of the blood and blood-forming organs and certain disorders involving the immune mechanism	Hematology	9.39974e-10
D64 Other anaemias	1.353	0.0421199	7.17776	7.08642e-13	1.24579	1.46944	Diseases of the blood and blood-forming organs and certain disorders involving the immune mechanism	Hematology	1.66247e-09
C92.1 Chronic myeloid leukaemia	9.3036	0.317502	7.02484	2.14309e-12	4.99336	17.3344	Neoplasms	Neoplasms	5.02554e-09
E87 Other disorders of fluid, electrolyte and acid-base balance	1.35474	0.0436092	6.96199	3.35502e-12	1.24375	1.47562	Endocrine, nutritional and metabolic diseases	Endocrine and metabolic	7.86416e-09
C94 Other leukaemias of specified cell type	17.6377	0.412707	6.95418	3.54619e-12	7.85499	39.6041	Neoplasms	Neoplasms	8.30872e-09
Z51.1 Chemotherapy session for neoplasm	1.50955	0.0627392	6.56385	5.24375e-11	1.33488	1.70707	Factors influencing health status and contact with health services	Health status	1.22809e-07
K12 Stomatitis and related lesions	2.36615	0.131949	6.52724	6.6993e-11	1.82695	3.06449	Diseases of the digestive system	Digestive system	1.56831e-07
D59.1 Other autoimmune haemolytic anaemias	6.72263	0.293087	6.50142	7.95652e-11	3.78498	11.9403	Diseases of the blood and blood-forming organs and certain disorders involving the immune mechanism	Hematology	1.86183e-07
J18.1 Lobar pneumonia, unspecified	1.3849	0.0501508	6.49296	8.41651e-11	1.25525	1.52794	Diseases of the respiratory system	Respiratory system	1.96862e-07
C95.9 Leukaemia, unspecified	12.2485	0.388183	6.45418	1.08803e-10	5.7235	26.2123	Neoplasms	Neoplasms	2.54381e-07
D59 Acquired haemolytic anaemia	5.30417	0.260654	6.40117	1.54193e-10	3.18235	8.8407	Diseases of the blood and blood-forming organs and certain disorders involving the immune mechanism	Hematology	3.60348e-07
Z86 Personal history of certain other diseases	1.12297	0.0184091	6.29977	2.98088e-10	1.08317	1.16422	Factors influencing health status and contact with health services	Health status	6.96333e-07
D46.2 Refractory anaemia with excess of blasts	11.9175	0.408576	6.06498	1.31974e-09	5.35061	26.5439	Neoplasms	Neoplasms	3.08159e-06
N17.9 Acute renal failure, unspecified	1.29807	0.0442096	5.90087	3.616e-09	1.19032	1.41556	Diseases of the genitourinary system	Genitourinary system	8.43976e-06
E87.6 Hypokalaemia	1.55974	0.0753881	5.89643	3.71452e-09	1.3455	1.8081	Endocrine, nutritional and metabolic diseases	Endocrine and metabolic	8.66598e-06
N17 Acute renal failure	1.29604	0.0441628	5.8717	4.31359e-09	1.18857	1.41322	Diseases of the genitourinary system	Genitourinary system	1.00593e-05
Z86.4 Personal history of psychoactive substance abuse	1.14687	0.0236913	5.78434	7.27972e-09	1.09484	1.20138	Factors influencing health status and contact with health services	Health status	1.6969e-05
E87.2 Acidosis	1.7286	0.0950266	5.75954	8.43449e-09	1.43485	2.08248	Endocrine, nutritional and metabolic diseases	Endocrine and metabolic	1.96524e-05
Z72.0 Tobacco use	1.69822	0.092384	5.73239	9.90277e-09	1.41696	2.03531	Factors influencing health status and contact with health services	Health status	2.30636e-05
Z92.6 Personal history of chemotherapy for neoplastic disease	1.43308	0.0633867	5.67672	1.37306e-08	1.26566	1.62266	Factors influencing health status and contact with health services	Health status	3.19648e-05
Z85 Personal history of malignant neoplasm	1.21802	0.0354953	5.55644	2.75326e-08	1.13616	1.30578	Factors influencing health status and contact with health services	Health status	6.40685e-05
Z94.8 Other transplanted organ and tissue status	3.17471	0.20898	5.52789	3.24114e-08	2.10776	4.78177	Factors influencing health status and contact with health services	Health status	7.5389e-05
D75.1 Secondary polycythaemia	3.20454	0.211143	5.51554	3.47704e-08	2.11856	4.84721	Diseases of the blood and blood-forming organs and certain disorders involving the immune mechanism	Hematology	8.08412e-05
C34 Malignant neoplasm of bronchus and lung	1.57839	0.0833161	5.47798	4.30199e-08	1.34059	1.85837	Neoplasms	Neoplasms	9.99782e-05
Z51.3 Blood transfusion without reported diagnosis	2.0357	0.129799	5.47648	4.33872e-08	1.57844	2.62542	Factors influencing health status and contact with health services	Health status	0.000100788
C34.1 Upper lobe, bronchus or lung	1.88583	0.11804	5.37417	7.69352e-08	1.49633	2.37672	Neoplasms	Neoplasms	0.000178644
K12.3 Oral mucositis (ulcerative)	2.69905	0.187201	5.30391	1.13347e-07	1.8701	3.89544	Diseases of the digestive system	Digestive system	0.000263077
K12.1 Other forms of stomatitis	2.67015	0.190304	5.16087	2.45803e-07	1.83886	3.87724	Diseases of the digestive system	Digestive system	0.000570262
C34.9 Bronchus or lung, unspecified	1.6102	0.0926419	5.14194	2.71909e-07	1.34284	1.9308	Neoplasms	Neoplasms	0.000630558
R91 Abnormal findings on diagnostic imaging of lung	1.52171	0.0817471	5.13577	2.80992e-07	1.29643	1.78614	Symptoms, signs and abnormal clinical and laboratory findings, not elsewhere classified	Abnormal findings	0.000651339
R23.3 Spontaneous ecchymoses	3.83867	0.262251	5.12914	2.91066e-07	2.29589	6.41814	Symptoms, signs and abnormal clinical and laboratory findings, not elsewhere classified	Abnormal findings	0.0006744
B96 Other bacterial agents as the cause of diseases classified to other chapters	1.3253	0.0551209	5.1095	3.23018e-07	1.18959	1.4765	Certain infectious and parasitic diseases	Infectious diseases	0.00074811
J18.9 Pneumonia, unspecified	1.34286	0.0578912	5.09231	3.5373e-07	1.19882	1.50421	Diseases of the respiratory system	Respiratory system	0.000818885
C96 Other and unspecified malignant neoplasms of lymphoid, haematopoietic and related tissue	13.3564	0.509165	5.09068	3.56778e-07	4.92366	36.2319	Neoplasms	Neoplasms	0.000825584
B49 Unspecified mycosis	4.58864	0.300066	5.0775	3.82432e-07	2.5484	8.26229	Certain infectious and parasitic diseases	Infectious diseases	0.000884566
F10 Mental and behavioural disorders due to use of alcohol	1.46161	0.0754773	5.02855	4.94202e-07	1.26063	1.69465	Mental, Behavioral and Neurodevelopmental disorders	Mental disorders	0.0011426
F10.1 Harmful use	1.54872	0.0872826	5.01164	5.39695e-07	1.3052	1.83767	Mental, Behavioral and Neurodevelopmental disorders	Mental disorders	0.00124723
N39.0 Urinary tract infection, site not specified	1.24154	0.0434682	4.97731	6.44728e-07	1.14015	1.35195	Diseases of the genitourinary system	Genitourinary system	0.00148932
M25.56 Pain in joint (Lower leg)	1.76263	0.114596	4.94611	7.57101e-07	1.40804	2.2065	Diseases of the musculoskeletal system and connective tissue	Musculoskeletal and connective tissue	0.00174815
J90 Pleural effusion, not elsewhere classified	1.30875	0.0547817	4.91171	9.02845e-07	1.17551	1.45709	Diseases of the respiratory system	Respiratory system	0.00208377
K59 Other functional intestinal disorders	1.2189	0.0410429	4.82304	1.4139e-06	1.12469	1.32101	Diseases of the digestive system	Digestive system	0.00326186
H92.0 Otalgia	3.42351	0.25532	4.82009	1.43494e-06	2.07559	5.64677	Diseases of the ear and mastoid process	Eye and ear	0.00330898
C84.4 Peripheral T-cell lymphoma	4.47675	0.313215	4.78552	1.70542e-06	2.423	8.27125	Neoplasms	Neoplasms	0.00393099
I50 Heart failure	1.28436	0.0524423	4.77211	1.82307e-06	1.1589	1.4234	Diseases of the circulatory system	Circulatory system	0.00420036
J22 Unspecified acute lower respiratory infection	1.29438	0.0541567	4.76455	1.8928e-06	1.16403	1.43933	Diseases of the respiratory system	Respiratory system	0.00435912
N39 Other disorders of urinary system	1.213	0.0405427	4.76269	1.91024e-06	1.12034	1.31332	Diseases of the genitourinary system	Genitourinary system	0.00439738
R50 Fever of unknown origin	1.42475	0.0743296	4.76251	1.91195e-06	1.2316	1.64819	Symptoms, signs and abnormal clinical and laboratory findings, not elsewhere classified	Abnormal findings	0.0043994
Z95.8 Presence of other cardiac and vascular implants and grafts	1.54073	0.091161	4.74169	2.1194e-06	1.28864	1.84214	Factors influencing health status and contact with health services	Health status	0.00487463
Z90 Acquired absence of organs, not elsewhere classified	1.19138	0.0370611	4.72505	2.30059e-06	1.10791	1.28115	Factors influencing health status and contact with health services	Health status	0.00528906
Z86.0 Personal history of other neoplasms	1.38689	0.0692319	4.72418	2.31046e-06	1.21091	1.58845	Factors influencing health status and contact with health services	Health status	0.00530943
I47.1 Supraventricular tachycardia	1.62026	0.103127	4.67954	2.87515e-06	1.32374	1.9832	Diseases of the circulatory system	Circulatory system	0.00660423
E86 Volume depletion	1.35887	0.0655749	4.67639	2.9197e-06	1.19498	1.54524	Endocrine, nutritional and metabolic diseases	Endocrine and metabolic	0.00670363
Z92 Personal history of medical treatment	1.11231	0.0228357	4.66089	3.14839e-06	1.06362	1.16322	Factors influencing health status and contact with health services	Health status	0.00722555
Z51.8 Other specified medical care	1.72833	0.119489	4.5791	4.6698e-06	1.36747	2.18442	Factors influencing health status and contact with health services	Health status	0.0107125
E83 Disorders of mineral metabolism	1.41048	0.0752881	4.56818	4.91983e-06	1.21697	1.63475	Endocrine, nutritional and metabolic diseases	Endocrine and metabolic	0.0112812
R93.5 Abnormal findings on diagnostic imaging of other abdominal regions, including retroperitoneum	2.4078	0.194643	4.51448	6.34713e-06	1.64414	3.52615	Symptoms, signs and abnormal clinical and laboratory findings, not elsewhere classified	Abnormal findings	0.0145476
I51 Complications and ill-defined descriptions of heart disease	1.26727	0.052703	4.49426	6.98108e-06	1.1429	1.40517	Diseases of the circulatory system	Circulatory system	0.0159936
R16.2 Hepatomegaly with splenomegaly, not elsewhere classified	4.52615	0.336326	4.48932	7.14524e-06	2.34125	8.75005	Symptoms, signs and abnormal clinical and laboratory findings, not elsewhere classified	Abnormal findings	0.0163626
K59.0 Constipation	1.20566	0.0418072	4.47363	7.69045e-06	1.11081	1.30862	Diseases of the digestive system	Digestive system	0.0176034
Z72 Problems related to lifestyle	1.24409	0.0488825	4.46799	7.89563e-06	1.13043	1.36918	Factors influencing health status and contact with health services	Health status	0.0180652
J17 Pneumonia in diseases classified elsewhere	3.35088	0.272554	4.43663	9.138e-06	1.96408	5.71685	Diseases of the respiratory system	Respiratory system	0.0208986
I10 Essential (primary) hypertension	1.0756	0.016488	4.42001	9.86941e-06	1.0414	1.11092	Diseases of the circulatory system	Circulatory system	0.0225615
R50.9 Fever, unspecified	1.41003	0.0782209	4.39285	1.11876e-05	1.20962	1.64366	Symptoms, signs and abnormal clinical and laboratory findings, not elsewhere classified	Abnormal findings	0.0255637
E87.7 Fluid overload	1.64611	0.113511	4.3909	1.12883e-05	1.31777	2.05627	Endocrine, nutritional and metabolic diseases	Endocrine and metabolic	0.0257826
B96.5 Pseudomonas (aeruginosa)(mallei)(pseudomallei) as the cause of diseases classified to other chapters	1.7696	0.130608	4.36997	1.24265e-05	1.36994	2.28586	Certain infectious and parasitic diseases	Infectious diseases	0.0283698
C84 Peripheral and cutaneous T-cell lymphomas	3.28797	0.273771	4.34769	1.37581e-05	1.92262	5.62293	Neoplasms	Neoplasms	0.031396
J10 Influenza due to identified influenza virus	1.88406	0.14694	4.3108	1.62667e-05	1.4126	2.51286	Diseases of the respiratory system	Respiratory system	0.0371045
D75.9 Disease of blood and blood-forming organs, unspecified	5.53954	0.397249	4.30942	1.63685e-05	2.54293	12.0674	Diseases of the blood and blood-forming organs and certain disorders involving the immune mechanism	Hematology	0.0373201
Z86.1 Personal history of infectious and parasitic diseases	1.44675	0.08583	4.3029	1.6858e-05	1.22274	1.71179	Factors influencing health status and contact with health services	Health status	0.0384193
R00.0 Tachycardia, unspecified	1.44573	0.086135	4.2795	1.87313e-05	1.22115	1.71161	Symptoms, signs and abnormal clinical and laboratory findings, not elsewhere classified	Abnormal findings	0.0426699
J10.0 Influenza with pneumonia, influenza virus identified	2.66829	0.229631	4.27397	1.92027e-05	1.70126	4.185	Diseases of the respiratory system	Respiratory system	0.0437245
J15.1 Pneumonia due to Pseudomonas	3.645	0.306323	4.2222	2.41934e-05	1.99965	6.64417	Diseases of the respiratory system	Respiratory system	0.0550641
R21 Rash and other nonspecific skin eruption	1.57722	0.108275	4.2084	2.57182e-05	1.27564	1.9501	Symptoms, signs and abnormal clinical and laboratory findings, not elsewhere classified	Abnormal findings	0.0585088
B95 Streptococcus and staphylococcus as the cause of diseases classified to other chapters	1.40933	0.0823992	4.16403	3.12684e-05	1.19915	1.65634	Certain infectious and parasitic diseases	Infectious diseases	0.0711043
D50 Iron deficiency anaemia	1.2262	0.049407	4.12732	3.67022e-05	1.11303	1.35088	Diseases of the blood and blood-forming organs and certain disorders involving the immune mechanism	Hematology	0.083424
I51.8 Other ill-defined heart diseases	1.39134	0.0807341	4.09078	4.29919e-05	1.18771	1.62987	Diseases of the circulatory system	Circulatory system	0.0976777
Z85.5 Personal history of malignant neoplasm of urinary tract	1.4917	0.0984025	4.06407	4.82248e-05	1.23004	1.80901	Factors influencing health status and contact with health services	Health status	0.109519
C86 Other specified types of T/NK-cell lymphoma	6.7327	0.469312	4.06334	4.83752e-05	2.68355	16.8915	Neoplasms	Neoplasms	0.109812
E29 Testicular dysfunction	3.06734	0.277118	4.04453	5.24282e-05	1.78188	5.28014	Endocrine, nutritional and metabolic diseases	Endocrine and metabolic	0.11896
Z22 Carrier of infectious disease	1.61744	0.119005	4.04057	5.3321e-05	1.28095	2.04233	Factors influencing health status and contact with health services	Health status	0.120932
C95.0 Acute leukaemia of unspecified cell type	8.63477	0.536798	4.01603	5.91878e-05	3.01527	24.7272	Neoplasms	Neoplasms	0.134179
L03 Cellulitis	1.29253	0.0640782	4.00457	6.21317e-05	1.13998	1.4655	Diseases of the skin and subcutaneous tissue	Skin and subcutaneous tissue	0.14079
K63.5 Polyp of colon	1.18479	0.0423772	4.00143	6.296e-05	1.09036	1.2874	Diseases of the digestive system	Digestive system	0.142604
C79.3 Secondary malignant neoplasm of brain and cerebral meninges	1.77006	0.142783	3.99916	6.35677e-05	1.33798	2.34167	Neoplasms	Neoplasms	0.143917
H90.8 Mixed conductive and sensorineural hearing loss, unspecified	5.25362	0.415267	3.99482	6.47428e-05	2.328	11.8559	Diseases of the ear and mastoid process	Eye and ear	0.146513
M10.97 Gout, unspecified (Ankle and foot)	2.43979	0.223393	3.99256	6.53638e-05	1.5747	3.78011	Diseases of the musculoskeletal system and connective tissue	Musculoskeletal and connective tissue	0.147853
B18 Chronic viral hepatitis	2.70035	0.249243	3.9856	6.73103e-05	1.65678	4.40126	Certain infectious and parasitic diseases	Infectious diseases	0.152189
I34.0 Mitral (valve) insufficiency	1.39651	0.0839768	3.97699	6.97926e-05	1.18457	1.64636	Diseases of the circulatory system	Circulatory system	0.157731
Z88 Personal history of allergy to drugs, medicaments and biologocal substances	1.12529	0.0297532	3.96719	7.27246e-05	1.06154	1.19286	Factors influencing health status and contact with health services	Health status	0.164285
K57.9 Diverticular disease of intestine, part unspecified, without perforation or abscess	1.24848	0.0560235	3.96138	7.45182e-05	1.11865	1.39338	Diseases of the digestive system	Digestive system	0.168262
Z13 Special screening examination for other diseases and disorders	1.22951	0.0522104	3.95732	7.5795e-05	1.10991	1.36199	Factors influencing health status and contact with health services	Health status	0.171069
H92 Otalgia and effusion of ear	2.55454	0.237017	3.95699	7.58991e-05	1.60533	4.06501	Diseases of the ear and mastoid process	Eye and ear	0.171228
Z22.3 Carrier of other specified bacterial diseases	1.68316	0.131649	3.95499	7.65374e-05	1.30036	2.17864	Factors influencing health status and contact with health services	Health status	0.172592
K63 Other diseases of intestine	1.16664	0.0392172	3.93	8.4945e-05	1.08032	1.25984	Diseases of the digestive system	Digestive system	0.191466
E14.2 Withrenal complications	5.35672	0.42816	3.91992	8.85777e-05	2.31446	12.3979	Endocrine, nutritional and metabolic diseases	Endocrine and metabolic	0.199566
L53 Other erythematous conditions	1.97147	0.174522	3.88935	0.000100513	1.40035	2.77551	Diseases of the skin and subcutaneous tissue	Skin and subcutaneous tissue	0.226354
I42.0 Dilated cardiomyopathy	1.90429	0.165832	3.8841	0.000102709	1.37587	2.63567	Diseases of the circulatory system	Circulatory system	0.231198
E29.1 Testicular hypofunction	3.01103	0.285579	3.85982	0.000113473	1.7204	5.26988	Endocrine, nutritional and metabolic diseases	Endocrine and metabolic	0.255313
B18.2 Chronic viral hepatitis C	3.41571	0.318502	3.85676	0.000114901	1.82967	6.37663	Certain infectious and parasitic diseases	Infectious diseases	0.258412
J96 Respiratory failure, not elsewhere classified	1.33161	0.074286	3.85526	0.000115608	1.15119	1.54032	Diseases of the respiratory system	Respiratory system	0.259886
C90.2 Plasmacytoma, extramedullary	7.17522	0.511407	3.85335	0.000116511	2.63345	19.55	Neoplasms	Neoplasms	0.261801
L27 Dermatitis due to substances taken internally	2.093	0.19299	3.82715	0.000129637	1.43383	3.05523	Diseases of the skin and subcutaneous tissue	Skin and subcutaneous tissue	0.291164
I34 Nonrheumatic mitral valve disorders	1.369	0.0822767	3.81735	0.000134891	1.16512	1.60856	Diseases of the circulatory system	Circulatory system	0.30283
L27.0 Generalised skin eruption due to drugs and medicaments	2.20275	0.207612	3.80377	0.000142513	1.46638	3.30891	Diseases of the skin and subcutaneous tissue	Skin and subcutaneous tissue	0.319798
N18.9 Chronic renal failure, unspecified	1.27576	0.0646314	3.76818	0.000164442	1.12397	1.44805	Diseases of the genitourinary system	Genitourinary system	0.368844
I47 Paroxysmal tachycardia	1.40618	0.0904914	3.76695	0.000165254	1.17765	1.67906	Diseases of the circulatory system	Circulatory system	0.370499
C43.1 Malignant melanoma of eyelid, including canthus	9.45616	0.597568	3.75968	0.000170129	2.93132	30.5046	Neoplasms	Neoplasms	0.38126
B96.8 Other specified bacterial agents as the cause of diseases classified to other chapters	1.417	0.0927627	3.75735	0.000171725	1.18144	1.69953	Certain infectious and parasitic diseases	Infectious diseases	0.384664
K61.0 Anal abscess	2.13145	0.201527	3.75534	0.000173108	1.43594	3.16385	Diseases of the digestive system	Digestive system	0.387589
I50.0 Congestive heart failure	1.33422	0.076854	3.7519	0.000175496	1.14765	1.55112	Diseases of the circulatory system	Circulatory system	0.392761
E88.3 Tumour lysis syndrome	5.68577	0.463843	3.74689	0.000179044	2.29069	14.1128	Endocrine, nutritional and metabolic diseases	Endocrine and metabolic	0.400521
R41.0 Disorientation, unspecified	1.32701	0.0755169	3.74659	0.000179252	1.14445	1.53871	Symptoms, signs and abnormal clinical and laboratory findings, not elsewhere classified	Abnormal findings	0.400807
L03.9 Cellulitis, unspecified	2.33487	0.227091	3.73401	0.000188459	1.49611	3.64387	Diseases of the skin and subcutaneous tissue	Skin and subcutaneous tissue	0.421205
K56 Paralytic ileus and intestinal obstruction without hernia	1.32155	0.0747563	3.72952	0.000191849	1.14143	1.53009	Diseases of the digestive system	Digestive system	0.42859
E88 Other metabolic disorders	1.94137	0.179225	3.70145	0.000214369	1.36632	2.75844	Endocrine, nutritional and metabolic diseases	Endocrine and metabolic	0.478685
M79.3 Panniculitis, unspecified	5.99454	0.484897	3.69326	0.0002214	2.31745	15.506	Diseases of the musculoskeletal system and connective tissue	Musculoskeletal and connective tissue	0.494164
J17.2 Pneumonia in mycoses	5.16758	0.445482	3.68681	0.000227087	2.1582	12.3732	Diseases of the respiratory system	Respiratory system	0.506631
L53.9 Erythematous condition, unspecified	1.97316	0.184447	3.68473	0.000228944	1.37455	2.83246	Diseases of the skin and subcutaneous tissue	Skin and subcutaneous tissue	0.510546
Z90.7 Acquired absence of genital organ(s)	1.22811	0.0559892	3.66986	0.000242683	1.10047	1.37055	Factors influencing health status and contact with health services	Health status	0.540941
I48 Atrial fibrillation and flutter	1.14101	0.0359684	3.6676	0.000244834	1.06335	1.22436	Diseases of the circulatory system	Circulatory system	0.545491
N18 Chronic renal failure	1.18583	0.0464792	3.66702	0.000245391	1.08258	1.29893	Diseases of the genitourinary system	Genitourinary system	0.546487
D17.1 Benign lipomatous neoplasm of skin and subcutaneous tissue of trunk	1.84591	0.16727	3.66455	0.00024777	1.32993	2.56207	Neoplasms	Neoplasms	0.551536
Z80.9 Family history of malignant neoplasm, unspecified	2.73102	0.27481	3.65589	0.000256287	1.5937	4.67997	Factors influencing health status and contact with health services	Health status	0.570238
D12.6 Colon, unspecified	1.80117	0.161247	3.6493	0.000262961	1.31311	2.47063	Neoplasms	Neoplasms	0.584825
M10 Gout	1.27549	0.066756	3.64502	0.000267366	1.11906	1.45378	Diseases of the musculoskeletal system and connective tissue	Musculoskeletal and connective tissue	0.594356
J43.2 Centrilobular emphysema	2.72386	0.276997	3.61754	0.000297415	1.58272	4.68775	Diseases of the respiratory system	Respiratory system	0.660856
N82.4 Other female intestinal-genital tract fistulae	7.77841	0.567184	3.61673	0.000298347	2.55919	23.6417	Diseases of the genitourinary system	Genitourinary system	0.662629
L29 Pruritus	1.88037	0.174939	3.60965	0.000306613	1.33455	2.64943	Diseases of the skin and subcutaneous tissue	Skin and subcutaneous tissue	0.680681
C64 Malignant neoplasm of kidney, except renal pelvis	1.61133	0.132811	3.59205	0.000328091	1.24204	2.09042	Neoplasms	Neoplasms	0.728035
G91.1 Obstructive hydrocephalus	3.5864	0.356026	3.58723	0.000334211	1.78488	7.20624	Diseases of the nervous system	Nervous system	0.74128
E83.3 Disorders of phosphorus metabolism	1.736	0.153886	3.58437	0.000337889	1.28399	2.34714	Endocrine, nutritional and metabolic diseases	Endocrine and metabolic	0.7491
R85 Abnormal findings in specimens from digestive organs and abdominal cavity	3.34179	0.33755	3.5743	0.000351162	1.72447	6.47593	Symptoms, signs and abnormal clinical and laboratory findings, not elsewhere classified	Abnormal findings	0.778175
R59.1 Generalised enlarged lymph nodes	1.99253	0.192951	3.57296	0.000352966	1.3651	2.90835	Symptoms, signs and abnormal clinical and laboratory findings, not elsewhere classified	Abnormal findings	0.78182
B37 Candidiasis	1.35875	0.0859841	3.56536	0.000363356	1.14802	1.60816	Certain infectious and parasitic diseases	Infectious diseases	0.80447
Z95.1 Presence of aortocoronary bypass graft	1.32325	0.078755	3.55644	0.000375914	1.13398	1.54411	Factors influencing health status and contact with health services	Health status	0.831898
K91.3 Postoperative intestinal obstruction	2.15922	0.216902	3.54883	0.000386952	1.41146	3.30313	Diseases of the digestive system	Digestive system	0.855937
R63 Symptoms and signs concerning food and fluid intake	1.21237	0.0544371	3.53754	0.00040388	1.08967	1.34887	Symptoms, signs and abnormal clinical and laboratory findings, not elsewhere classified	Abnormal findings	0.892979
M10.9 Gout, unspecified	1.26951	0.0674628	3.53726	0.000404296	1.11228	1.44898	Diseases of the musculoskeletal system and connective tissue	Musculoskeletal and connective tissue	0.893494
N83.2 Other and unspecified ovarian cysts	1.55726	0.125418	3.53162	0.000413021	1.21788	1.99121	Diseases of the genitourinary system	Genitourinary system	0.912363
K27 Peptic ulcer, site unspecified	2.182	0.222281	3.51016	0.000447844	1.41139	3.37334	Diseases of the digestive system	Digestive system	0.988839
D50.9 Iron deficiency anaemia, unspecified	1.21973	0.0565883	3.51009	0.000447948	1.09168	1.3628	Diseases of the blood and blood-forming organs and certain disorders involving the immune mechanism	Hematology	0.988839
D75.2 Essential thrombocytosis	7.25472	0.564836	3.50837	0.00045087	2.3979	21.9488	Diseases of the blood and blood-forming organs and certain disorders involving the immune mechanism	Hematology	0.994618
M05 Seropositive rheumatoid arthritis	1.86443	0.178164	3.49653	0.000471346	1.3149	2.64363	Diseases of the musculoskeletal system and connective tissue	Musculoskeletal and connective tissue	1
J98.6 Disorders of diaphragm	3.71865	0.375824	3.49461	0.000474752	1.78026	7.76761	Diseases of the respiratory system	Respiratory system	1
C78.0 Secondary malignant neoplasm of lung	1.4073	0.0979965	3.48662	0.000489169	1.16138	1.70531	Neoplasms	Neoplasms	1
J98 Other respiratory disorders	1.24453	0.0627854	3.48427	0.000493487	1.10043	1.4075	Diseases of the respiratory system	Respiratory system	1
D59.9 Acquired haemolytic anaemia, unspecified	7.1976	0.568102	3.47429	0.000512215	2.36384	21.9158	Diseases of the blood and blood-forming organs and certain disorders involving the immune mechanism	Hematology	1
Z90.5 Acquired absence of kidney	1.63502	0.141798	3.46729	0.000525737	1.23829	2.15884	Factors influencing health status and contact with health services	Health status	1
R11 Nausea and vomiting	1.18828	0.0497944	3.4644	0.000531415	1.07779	1.3101	Symptoms, signs and abnormal clinical and laboratory findings, not elsewhere classified	Abnormal findings	1
J06 Acute upper respiratory infections of multiple and unspecified sites	1.81692	0.172495	3.4618	0.000536571	1.29571	2.5478	Diseases of the respiratory system	Respiratory system	1
R54 Senility	1.47508	0.112502	3.45515	0.00054999	1.18319	1.83898	Symptoms, signs and abnormal clinical and laboratory findings, not elsewhere classified	Abnormal findings	1
N48.1 Balanoposthitis	2.48871	0.263984	3.45386	0.000552623	1.48344	4.1752	Diseases of the genitourinary system	Genitourinary system	1
E11.6 With other specified complications	2.75448	0.294375	3.44197	0.000577486	1.54692	4.9047	Endocrine, nutritional and metabolic diseases	Endocrine and metabolic	1
M54 Dorsalgia	1.16896	0.0455833	3.42486	0.000615127	1.06905	1.27821	Diseases of the musculoskeletal system and connective tissue	Musculoskeletal and connective tissue	1
J96.9 Respiratory failure, unspecified	1.311	0.0793471	3.41274	0.000643121	1.12218	1.53159	Diseases of the respiratory system	Respiratory system	1
D69.5 Secondary thrombocytopenia	3.18551	0.339822	3.40947	0.000650899	1.63652	6.20062	Diseases of the blood and blood-forming organs and certain disorders involving the immune mechanism	Hematology	1
R41 Other symptoms and signs involving cognitive functions and awareness	1.2473	0.0652255	3.38794	0.000704204	1.09762	1.41739	Symptoms, signs and abnormal clinical and laboratory findings, not elsewhere classified	Abnormal findings	1
J81 Pulmonary oedema	1.86814	0.184545	3.38642	0.000708116	1.30114	2.68222	Diseases of the respiratory system	Respiratory system	1
Z92.2 Personal history of long-term (current) use of other medicaments	1.11568	0.0324054	3.37786	0.000730518	1.04702	1.18884	Factors influencing health status and contact with health services	Health status	1
K27.9 Unspecified as acute or chronic, without haemorrhage or perforation	2.18211	0.232338	3.35844	0.00078385	1.38392	3.44067	Diseases of the digestive system	Digestive system	1
F05 Delirium, not induced by alcohol and other psychoactive substances	1.30556	0.0794342	3.35666	0.000788895	1.11733	1.5255	Mental, Behavioral and Neurodevelopmental disorders	Mental disorders	1
N40 Hyperplasia of prostate	1.14633	0.0407585	3.35061	0.000806328	1.05832	1.24166	Diseases of the genitourinary system	Genitourinary system	1
R72 Abnormality of white blood cells, not elsewhere classified	2.09274	0.220515	3.34887	0.000811431	1.35835	3.22417	Symptoms, signs and abnormal clinical and laboratory findings, not elsewhere classified	Abnormal findings	1
M05.9 Seropositive rheumatoid arthritis, unspecified	1.88112	0.188984	3.34351	0.000827244	1.29884	2.72446	Diseases of the musculoskeletal system and connective tissue	Musculoskeletal and connective tissue	1
J06.9 Acute upper respiratory infection, unspecified	1.78807	0.17464	3.32763	0.000875881	1.26979	2.5179	Diseases of the respiratory system	Respiratory system	1
L03.1 Cellulitis of other parts of limb	1.27336	0.0728653	3.31651	0.000911491	1.1039	1.46884	Diseases of the skin and subcutaneous tissue	Skin and subcutaneous tissue	1
R33 Retention of urine	1.17837	0.0497183	3.30118	0.000962776	1.06896	1.29897	Symptoms, signs and abnormal clinical and laboratory findings, not elsewhere classified	Abnormal findings	1
J96.0 Acute respiratory failure	1.83431	0.183876	3.29934	0.00096913	1.27926	2.6302	Diseases of the respiratory system	Respiratory system	1
K61 Abscess of anal and rectal regions	1.8889	0.193453	3.2876	0.00101046	1.29283	2.75979	Diseases of the digestive system	Digestive system	1
D52.9 Folate deficiency anaemia, unspecified	2.10227	0.226094	3.28631	0.0010151	1.3497	3.27446	Diseases of the blood and blood-forming organs and certain disorders involving the immune mechanism	Hematology	1
R04 Haemorrhage from respiratory passages	1.312	0.0826996	3.28363	0.00102478	1.11568	1.54287	Symptoms, signs and abnormal clinical and laboratory findings, not elsewhere classified	Abnormal findings	1
L23.1 Allergic contact dermatitis due to adhesives	5.72788	0.532053	3.2804	0.0010366	2.01888	16.2509	Diseases of the skin and subcutaneous tissue	Skin and subcutaneous tissue	1
M25 Other joint disorders, not elsewhere classified	1.17671	0.0496315	3.27868	0.00104293	1.06764	1.29693	Diseases of the musculoskeletal system and connective tissue	Musculoskeletal and connective tissue	1
C91 Lymphoid leukaemia	1.79559	0.1788	3.27368	0.00106158	1.26477	2.54919	Neoplasms	Neoplasms	1
I50.1 Left ventricular failure	1.28048	0.0755472	3.27257	0.00106574	1.10425	1.48483	Diseases of the circulatory system	Circulatory system	1
A09 Diarrhoea and gastro-enteritis of presumed infectious origin	1.17172	0.0485024	3.26727	0.00108589	1.06546	1.28857	Certain infectious and parasitic diseases	Infectious diseases	1
Z74 Problems related to care-provider dependency	1.84139	0.18707	3.2636	0.00110006	1.27618	2.65693	Factors influencing health status and contact with health services	Health status	1
Z86.7 Personal history of diseases of the circulatory system	1.12419	0.0360696	3.24554	0.00117229	1.04746	1.20654	Factors influencing health status and contact with health services	Health status	1
N28.0 Ischaemia and infarction of kidney	3.17692	0.357115	3.2368	0.00120876	1.57772	6.3971	Diseases of the genitourinary system	Genitourinary system	1
D52 Folate deficiency anaemia	2.07073	0.22572	3.22479	0.00126067	1.33042	3.22297	Diseases of the blood and blood-forming organs and certain disorders involving the immune mechanism	Hematology	1
B00.9 Herpesviral infection, unspecified	3.57084	0.395798	3.21578	0.0013009	1.64386	7.75664	Certain infectious and parasitic diseases	Infectious diseases	1
H65.9 Nonsuppurative otitis media, unspecified	2.40128	0.272446	3.21532	0.00130298	1.40778	4.0959	Diseases of the ear and mastoid process	Eye and ear	1
I95.9 Hypotension, unspecified	1.22658	0.0637921	3.20143	0.00136749	1.08242	1.38993	Diseases of the circulatory system	Circulatory system	1
D35.1 Parathyroid gland	1.90863	0.201931	3.20104	0.00136934	1.28481	2.83535	Neoplasms	Neoplasms	1
E83.1 Disorders of iron metabolism	1.77437	0.179856	3.18834	0.00143091	1.24724	2.52428	Endocrine, nutritional and metabolic diseases	Endocrine and metabolic	1
R93 Abnormal findings on diagnostic imaging of other body structures	1.29778	0.0818808	3.18338	0.00145565	1.10536	1.5237	Symptoms, signs and abnormal clinical and laboratory findings, not elsewhere classified	Abnormal findings	1
I51.7 Cardiomegaly	1.24574	0.0690545	3.18195	0.00146286	1.08805	1.42628	Diseases of the circulatory system	Circulatory system	1
N18.3 Chronic kidney disease, stage 3	1.21155	0.0604709	3.17349	0.00150618	1.07614	1.364	Diseases of the genitourinary system	Genitourinary system	1
R63.0 Anorexia	1.54124	0.136756	3.16323	0.00156028	1.17887	2.01501	Symptoms, signs and abnormal clinical and laboratory findings, not elsewhere classified	Abnormal findings	1
D12 Benign neoplasm of colon, rectum, anus and anal canal	1.14661	0.0433121	3.15878	0.00158429	1.0533	1.2482	Neoplasms	Neoplasms	1
B44.9 Aspergillosis, unspecified	3.05061	0.353107	3.15866	0.00158498	1.52694	6.0947	Certain infectious and parasitic diseases	Infectious diseases	1
Z11 Special screening examination for infectious and parasitic diseases	1.19848	0.0574845	3.14961	0.0016349	1.07078	1.34141	Factors influencing health status and contact with health services	Health status	1
Z75 Problems related to medical facilities and other health care	1.43992	0.115944	3.14451	0.00166367	1.14722	1.8073	Factors influencing health status and contact with health services	Health status	1
M72.6 Necrotizing fasciitis	5.09584	0.518318	3.14175	0.00167942	1.84511	14.0737	Diseases of the musculoskeletal system and connective tissue	Musculoskeletal and connective tissue	1
R57.2 Septic shock	1.91461	0.206913	3.13906	0.00169492	1.27631	2.87213	Symptoms, signs and abnormal clinical and laboratory findings, not elsewhere classified	Abnormal findings	1
Z11.5 Special screening examination for other viral diseases	1.19889	0.0578689	3.13466	0.00172055	1.07034	1.34288	Factors influencing health status and contact with health services	Health status	1
I38 Endocarditis, valve unspecified	1.84608	0.196812	3.11498	0.0018396	1.25523	2.71504	Diseases of the circulatory system	Circulatory system	1
M25.5 Pain in joint	1.21653	0.0629844	3.11189	0.00185891	1.07525	1.37637	Diseases of the musculoskeletal system and connective tissue	Musculoskeletal and connective tissue	1
E16 Other disorders of pancreatic internal secretion	1.43913	0.11702	3.1109	0.00186518	1.14417	1.81011	Endocrine, nutritional and metabolic diseases	Endocrine and metabolic	1
I36.1 Nonrheumatic tricuspid (valve) insufficiency	2.1781	0.250524	3.1073	0.00188807	1.333	3.55896	Diseases of the circulatory system	Circulatory system	1
Z74.8 Other problems related to care-provider dependency	2.86155	0.338817	3.10304	0.00191545	1.47299	5.55908	Factors influencing health status and contact with health services	Health status	1
I42 Cardiomyopathy	1.46968	0.124277	3.09828	0.00194647	1.15196	1.87503	Diseases of the circulatory system	Circulatory system	1
C24.9 Biliary tract, unspecified	4.33288	0.473388	3.09732	0.0019528	1.71328	10.9578	Neoplasms	Neoplasms	1
H04.2 Epiphora	1.66973	0.166301	3.08271	0.00205123	1.20528	2.31313	Diseases of the eye and adnexa	Eye and ear	1
A41.8 Other specified septicaemia	2.14908	0.24819	3.08247	0.00205287	1.32127	3.49552	Certain infectious and parasitic diseases	Infectious diseases	1
J84.8 Other specified interstitial pulmonary diseases	3.76806	0.431701	3.07287	0.00212013	1.61679	8.78178	Diseases of the respiratory system	Respiratory system	1
M43.2 Other fusion of spine	2.9622	0.353483	3.0721	0.0021256	1.4816	5.92243	Diseases of the musculoskeletal system and connective tissue	Musculoskeletal and connective tissue	1
R04.0 Epistaxis	1.38075	0.105048	3.0712	0.00213197	1.12382	1.69641	Symptoms, signs and abnormal clinical and laboratory findings, not elsewhere classified	Abnormal findings	1
H18.3 Changes in corneal membranes	4.35777	0.479295	3.0711	0.00213273	1.70329	11.1491	Diseases of the eye and adnexa	Eye and ear	1
Z93.9 Artificial opening status, unspecified	3.78262	0.433697	3.06762	0.0021577	1.6167	8.85027	Factors influencing health status and contact with health services	Health status	1
J43 Emphysema	1.35775	0.0997036	3.06738	0.00215945	1.11674	1.65077	Diseases of the respiratory system	Respiratory system	1
N25 Disorders resulting from impaired renal tubular function	3.43421	0.403939	3.05439	0.00225517	1.55594	7.57984	Diseases of the genitourinary system	Genitourinary system	1
K40.3 Unilateral or unspecified inguinal hernia, with obstruction, without gangrene	2.06039	0.2368	3.05277	0.00226741	1.29534	3.27728	Diseases of the digestive system	Digestive system	1
K08.9 Disorder of teeth and supporting structures, unspecified	3.05987	0.366463	3.0518	0.00227474	1.492	6.27533	Diseases of the digestive system	Digestive system	1
M62.0 Diastasis of muscle	4.82767	0.517148	3.04432	0.00233205	1.75203	13.3025	Diseases of the musculoskeletal system and connective tissue	Musculoskeletal and connective tissue	1
C17.9 Small intestine, unspecified	4.27016	0.477651	3.03914	0.00237252	1.67443	10.8898	Neoplasms	Neoplasms	1
B37.0 Candidal stomatitis	1.43561	0.12009	3.01098	0.00260405	1.13453	1.81659	Certain infectious and parasitic diseases	Infectious diseases	1
Z88.6 Personal history of allergy to analgesic agent	1.2231	0.0669155	3.00955	0.00261639	1.07276	1.3945	Factors influencing health status and contact with health services	Health status	1
D58 Other hereditary haemolytic anaemias	3.20982	0.389435	2.99463	0.00274779	1.49621	6.88602	Diseases of the blood and blood-forming organs and certain disorders involving the immune mechanism	Hematology	1
C77 Secondary and unspecified malignant neoplasm of lymph nodes	1.23126	0.069538	2.99166	0.00277466	1.07438	1.41104	Neoplasms	Neoplasms	1
Z90.0 Acquired absence of part of head and neck	2.01792	0.234893	2.98888	0.00279998	1.2734	3.19776	Factors influencing health status and contact with health services	Health status	1
R59 Enlarged lymph nodes	1.34939	0.100276	2.98831	0.00280527	1.10862	1.64246	Symptoms, signs and abnormal clinical and laboratory findings, not elsewhere classified	Abnormal findings	1
A09.9 Gastroenteritis and colitis of unspecified origin	1.15886	0.049429	2.98275	0.00285668	1.05186	1.27674	Certain infectious and parasitic diseases	Infectious diseases	1
I95 Hypotension	1.16959	0.0527284	2.97102	0.00296812	1.05476	1.29693	Diseases of the circulatory system	Circulatory system	1
C83 Diffuse non-Hodgkin's lymphoma	1.52976	0.143087	2.97099	0.00296843	1.15565	2.02497	Neoplasms	Neoplasms	1
I31.3 Pericardial effusion (noninflammatory)	1.52846	0.142879	2.96938	0.00298401	1.15514	2.02243	Diseases of the circulatory system	Circulatory system	1
M54.22 Cervicalgia (Cervical region)	1.66224	0.171783	2.95817	0.00309474	1.18705	2.32763	Diseases of the musculoskeletal system and connective tissue	Musculoskeletal and connective tissue	1
J15 Bacterial pneumonia, not elsewhere classified	1.74487	0.189015	2.94516	0.00322784	1.20468	2.52727	Diseases of the respiratory system	Respiratory system	1
F05.9 Delirium, unspecified	1.32455	0.0954773	2.94387	0.00324138	1.09849	1.59712	Mental, Behavioral and Neurodevelopmental disorders	Mental disorders	1
Z45.2 Adjustment and management of vascular access device	1.54534	0.147948	2.94188	0.00326227	1.15635	2.06518	Factors influencing health status and contact with health services	Health status	1
J93 Pneumothorax	1.57717	0.155034	2.93893	0.00329348	1.1639	2.1372	Diseases of the respiratory system	Respiratory system	1
N83 Noninflammatory disorders of ovary, Fallopian tube and broad ligament	1.40655	0.116488	2.92853	0.00340566	1.11944	1.7673	Diseases of the genitourinary system	Genitourinary system	1
G40.6 Grand mal seizures, unspecified (with or without petit mal)	3.39935	0.419177	2.91902	0.00351138	1.49483	7.73038	Diseases of the nervous system	Nervous system	1
I72 Other aneurysm	1.68085	0.177932	2.91852	0.00351695	1.18597	2.38223	Diseases of the circulatory system	Circulatory system	1
I36 Nonrheumatic tricuspid valve disorders	2.06725	0.249451	2.91127	0.00359957	1.26783	3.37075	Diseases of the circulatory system	Circulatory system	1
C91.1 Chronic lymphocytic leukaemia	1.76676	0.195906	2.90522	0.00367	1.20344	2.59378	Neoplasms	Neoplasms	1
D17 Benign lipomatous neoplasm	1.31463	0.0942053	2.90382	0.00368643	1.09299	1.58122	Neoplasms	Neoplasms	1
R65 Systemic Inflammatory Response Syndrome [SIRS]	1.82346	0.206891	2.90364	0.0036885	1.2156	2.73529	Symptoms, signs and abnormal clinical and laboratory findings, not elsewhere classified	Abnormal findings	1
Z71 Persons encountering health services for other counselling and medical advice, not elsewhere classified	1.46971	0.132693	2.90191	0.00370898	1.13314	1.90625	Factors influencing health status and contact with health services	Health status	1
Z88.0 Personal history of allergy to penicillin	1.1324	0.0429436	2.89532	0.00378772	1.04099	1.23183	Factors influencing health status and contact with health services	Health status	1
J93.9 Pneumothorax, unspecified	1.61825	0.166415	2.89245	0.00382251	1.16787	2.24233	Diseases of the respiratory system	Respiratory system	1
C79 Secondary malignant neoplasm of other sites	1.22897	0.0712992	2.89175	0.00383105	1.06869	1.41329	Neoplasms	Neoplasms	1
E03.9 Hypothyroidism, unspecified	1.1373	0.0445855	2.88567	0.00390578	1.04214	1.24116	Endocrine, nutritional and metabolic diseases	Endocrine and metabolic	1
R46.4 Slowness and poor responsiveness	2.9389	0.373664	2.88504	0.00391363	1.41293	6.11291	Symptoms, signs and abnormal clinical and laboratory findings, not elsewhere classified	Abnormal findings	1
J10.1 Influenza with other respiratory manifestations, influenza virus identified	1.70383	0.185199	2.87734	0.00401048	1.18518	2.44945	Diseases of the respiratory system	Respiratory system	1
R93.8 Abnormal findings on diagnostic imaging of other specified body structures	1.89978	0.223305	2.87381	0.0040555	1.22638	2.94294	Symptoms, signs and abnormal clinical and laboratory findings, not elsewhere classified	Abnormal findings	1
Z13.6 Special screening examination for cardiovascular disorders	1.38888	0.11436	2.87251	0.00407223	1.11	1.73784	Factors influencing health status and contact with health services	Health status	1
Z53 Persons encountering health services for specifie procedures, not carried out	1.11312	0.0373283	2.87098	0.00409196	1.03459	1.19761	Factors influencing health status and contact with health services	Health status	1
E03 Other hypothyroidism	1.13556	0.0445353	2.85444	0.00431134	1.04064	1.23913	Endocrine, nutritional and metabolic diseases	Endocrine and metabolic	1
L04 Acute lymphadenitis	4.32274	0.513192	2.85252	0.00433748	1.58099	11.8192	Diseases of the skin and subcutaneous tissue	Skin and subcutaneous tissue	1
K50 Crohn's disease [regional enteritis]	1.56423	0.156933	2.85085	0.00436021	1.15006	2.12756	Diseases of the digestive system	Digestive system	1
C79.7 Secondary malignant neoplasm of adrenal gland	1.78124	0.202899	2.84531	0.0044368	1.19678	2.65113	Neoplasms	Neoplasms	1
D69.4 Other primary thrombocytopenia	4.40124	0.520832	2.84523	0.00443796	1.58578	12.2154	Diseases of the blood and blood-forming organs and certain disorders involving the immune mechanism	Hematology	1
Z80.1 Family history of malignant neoplasm of trachea, bronchus and lung	1.79276	0.205197	2.84487	0.00444296	1.19911	2.68032	Factors influencing health status and contact with health services	Health status	1
B95.2 Streptococcus, group D, as the cause of diseases classified to other chapters	1.89151	0.224409	2.84024	0.00450799	1.2184	2.93647	Certain infectious and parasitic diseases	Infectious diseases	1
I60.3 Subarachnoid haemorrhage from posterior communicating artery	4.23662	0.509151	2.83563	0.00457347	1.56181	11.4924	Diseases of the circulatory system	Circulatory system	1
B18.1 Chronic viral hepatitis B without delta-agent	2.65785	0.345598	2.82848	0.00467691	1.35007	5.23244	Certain infectious and parasitic diseases	Infectious diseases	1
J92.0 Pleural plaque with presence of asbestos	1.60332	0.16716	2.82411	0.00474126	1.1554	2.22489	Diseases of the respiratory system	Respiratory system	1
Z71.8 Other specified counselling	1.96278	0.240021	2.80959	0.00496043	1.22621	3.14179	Factors influencing health status and contact with health services	Health status	1
C81 Hodgkin's disease	2.65205	0.347718	2.80495	0.00503241	1.34154	5.24276	Neoplasms	Neoplasms	1
D35 Benign neoplasm of other and unspecified endocrine glands	1.53952	0.153898	2.8036	0.0050536	1.13864	2.08153	Neoplasms	Neoplasms	1
E23.6 Other disorders of pituitary gland	3.64009	0.460964	2.80284	0.00506553	1.47482	8.98432	Endocrine, nutritional and metabolic diseases	Endocrine and metabolic	1
M48.4 Fatigue fracture of vertebra	3.33979	0.430718	2.79977	0.00511393	1.43579	7.76868	Diseases of the musculoskeletal system and connective tissue	Musculoskeletal and connective tissue	1
R65.1 Systemic Inflammatory Response Syndrome of infectious origin with organ failure	1.96564	0.241883	2.79398	0.00520633	1.22352	3.15787	Symptoms, signs and abnormal clinical and laboratory findings, not elsewhere classified	Abnormal findings	1
R31 Unspecified haematuria	1.16803	0.0556231	2.79239	0.00523196	1.04739	1.30257	Symptoms, signs and abnormal clinical and laboratory findings, not elsewhere classified	Abnormal findings	1
C34.3 Lower lobe, bronchus or lung	1.5649	0.1606	2.78843	0.00529641	1.14231	2.14383	Neoplasms	Neoplasms	1
I70.0 Atherosclerosis of aorta	1.66383	0.183539	2.77391	0.00553869	1.16113	2.38416	Diseases of the circulatory system	Circulatory system	1
M14.6 Neuropathic arthropathy	3.22851	0.422676	2.77286	0.00555668	1.41	7.39238	Diseases of the musculoskeletal system and connective tissue	Musculoskeletal and connective tissue	1
D18.1 Lymphangioma, any site	3.57635	0.461182	2.76321	0.00572361	1.44838	8.83078	Neoplasms	Neoplasms	1
L02 Cutaneous abscess, furuncle and carbuncle	1.43711	0.131656	2.75443	0.00587951	1.11026	1.86018	Diseases of the skin and subcutaneous tissue	Skin and subcutaneous tissue	1
B00 Herpesviral [herpes simplex] infections	1.97368	0.24705	2.75208	0.00592172	1.21615	3.20307	Certain infectious and parasitic diseases	Infectious diseases	1
D15 Benign neoplasm of other and unspecified intrathoracic organs	2.9365	0.391503	2.7515	0.00593234	1.36327	6.32526	Neoplasms	Neoplasms	1
H21 Other disorders of iris and ciliary body	1.69413	0.191968	2.74613	0.00603035	1.1629	2.46802	Diseases of the eye and adnexa	Eye and ear	1
C85 Other and unspecified types of non-Hodgkin's lymphoma	1.49071	0.145609	2.74194	0.00610782	1.1206	1.98305	Neoplasms	Neoplasms	1
E16.0 Drug-induced hypoglycaemia without coma	2.94678	0.394716	2.73795	0.00618235	1.35945	6.3875	Endocrine, nutritional and metabolic diseases	Endocrine and metabolic	1
K50.9 Crohn's disease, unspecified	1.56925	0.164582	2.73782	0.0061847	1.13658	2.16663	Diseases of the digestive system	Digestive system	1
B25 Cytomegaloviral disease	2.70851	0.364267	2.73535	0.00623132	1.32637	5.53088	Certain infectious and parasitic diseases	Infectious diseases	1
L23 Allergic contact dermatitis	3.12875	0.417725	2.73059	0.00632218	1.37976	7.09478	Diseases of the skin and subcutaneous tissue	Skin and subcutaneous tissue	1
R22.1 Localised swelling, mass and lump, neck	2.13277	0.277631	2.72815	0.00636897	1.23772	3.67505	Symptoms, signs and abnormal clinical and laboratory findings, not elsewhere classified	Abnormal findings	1
M10.93 Gout, unspecified (Forearm)	3.58627	0.468757	2.72447	0.00644053	1.43099	8.98773	Diseases of the musculoskeletal system and connective tissue	Musculoskeletal and connective tissue	1
N31.2 Flaccid neuropathic bladder, not elsewhere classified	3.14272	0.420668	2.72207	0.00648748	1.37794	7.16768	Diseases of the genitourinary system	Genitourinary system	1
N41.1 Chronic prostatitis	1.55142	0.161591	2.7178	0.00657177	1.13027	2.1295	Diseases of the genitourinary system	Genitourinary system	1
J98.4 Other disorders of lung	1.36754	0.115379	2.71291	0.00666961	1.09076	1.71455	Diseases of the respiratory system	Respiratory system	1
K92 Other diseases of digestive system	1.14662	0.0505684	2.70553	0.00681952	1.03842	1.26608	Diseases of the digestive system	Digestive system	1
L29.9 Pruritus, unspecified	1.87571	0.232499	2.70533	0.00682372	1.18922	2.95848	Diseases of the skin and subcutaneous tissue	Skin and subcutaneous tissue	1
K62 Other diseases of anus and rectum	1.12857	0.0447489	2.70281	0.00687562	1.0338	1.23202	Diseases of the digestive system	Digestive system	1
Z53.2 Procedure not carried out because of patient's decision for other and unspecified reasons	1.4066	0.126264	2.70209	0.00689048	1.09823	1.80155	Factors influencing health status and contact with health services	Health status	1
R90 Abnormal findings on diagnostic imaging of central nervous system	1.80234	0.218098	2.70101	0.00691297	1.17541	2.76365	Symptoms, signs and abnormal clinical and laboratory findings, not elsewhere classified	Abnormal findings	1
M23.5 Chronic instability of knee	3.25387	0.4372	2.69864	0.00696241	1.38119	7.66559	Diseases of the musculoskeletal system and connective tissue	Musculoskeletal and connective tissue	1
L02.1 Cutaneous abscess, furuncle and carbuncle of neck	3.37917	0.452611	2.69023	0.00714021	1.3917	8.20489	Diseases of the skin and subcutaneous tissue	Skin and subcutaneous tissue	1
D37.0 Lip, oral cavity and pharynx	3.42047	0.457173	2.68997	0.00714591	1.39618	8.37977	Neoplasms	Neoplasms	1
E16.2 Hypoglycaemia, unspecified	1.3863	0.121434	2.68988	0.00714783	1.09268	1.75883	Endocrine, nutritional and metabolic diseases	Endocrine and metabolic	1
K31.8 Other specified diseases of stomach and duodenum	1.31071	0.10059	2.68981	0.00714937	1.07618	1.59635	Diseases of the digestive system	Digestive system	1
K92.1 Melaena	1.33666	0.107963	2.68769	0.00719483	1.08174	1.65165	Diseases of the digestive system	Digestive system	1
E04 Other non-toxic goitre	1.43071	0.133266	2.68762	0.00719624	1.10183	1.85775	Endocrine, nutritional and metabolic diseases	Endocrine and metabolic	1
Z88.8 Personal history of allergy to other drugs, medicaments and biological substances	1.15243	0.0530338	2.67512	0.00747022	1.03866	1.27866	Factors influencing health status and contact with health services	Health status	1
B37.4 Candidiasis of other urogenital sites	2.86859	0.394123	2.67384	0.00749884	1.32492	6.2108	Certain infectious and parasitic diseases	Infectious diseases	1
I31 Other diseases of pericardium	1.3849	0.122196	2.66478	0.00770381	1.08994	1.75967	Diseases of the circulatory system	Circulatory system	1
M13.94 Arthritis, unspecified (Hand)	1.42846	0.133861	2.66395	0.0077229	1.09882	1.857	Diseases of the musculoskeletal system and connective tissue	Musculoskeletal and connective tissue	1
K56.5 Intestinal adhesions [bands] with obstruction	1.55115	0.165317	2.65547	0.00791972	1.12185	2.14472	Diseases of the digestive system	Digestive system	1
E55 Vitamin D deficiency	1.29991	0.098805	2.65467	0.00793855	1.07105	1.57767	Endocrine, nutritional and metabolic diseases	Endocrine and metabolic	1
E55.9 Vitamin D deficiency, unspecified	1.29991	0.098805	2.65467	0.00793855	1.07105	1.57767	Endocrine, nutritional and metabolic diseases	Endocrine and metabolic	1
F05.1 Delirium superimposed on dementia	1.59755	0.176793	2.64983	0.00805325	1.12971	2.25913	Mental, Behavioral and Neurodevelopmental disorders	Mental disorders	1
I48.9 Atrial fibrillation and atrial flutter, unspecified	1.12101	0.0431246	2.6489	0.00807539	1.03016	1.21988	Diseases of the circulatory system	Circulatory system	1
B34.8 Other viral infections of unspecified site	2.79962	0.38914	2.64554	0.00815614	1.30576	6.00256	Certain infectious and parasitic diseases	Infectious diseases	1
K08 Other disorders of teeth and supporting structures	1.3695	0.119132	2.63946	0.00830392	1.08432	1.72968	Diseases of the digestive system	Digestive system	1
D75.8 Other specified diseases of blood and blood-forming organs	2.37542	0.328448	2.63412	0.00843546	1.24786	4.52184	Diseases of the blood and blood-forming organs and certain disorders involving the immune mechanism	Hematology	1
R55 Syncope and collapse	1.15144	0.0535822	2.63169	0.00849614	1.03665	1.27894	Symptoms, signs and abnormal clinical and laboratory findings, not elsewhere classified	Abnormal findings	1
D12.0 Caecum	1.28178	0.0946538	2.62275	0.00872229	1.06475	1.54307	Neoplasms	Neoplasms	1
M10.94 Gout, unspecified (Hand)	3.0366	0.424325	2.61766	0.00885355	1.32191	6.97546	Diseases of the musculoskeletal system and connective tissue	Musculoskeletal and connective tissue	1
R63.4 Abnormal weight loss	1.17132	0.0604374	2.61646	0.00888477	1.04047	1.31862	Symptoms, signs and abnormal clinical and laboratory findings, not elsewhere classified	Abnormal findings	1
K72.0 Acute and subacute hepatic failure	2.47371	0.346313	2.61532	0.0089144	1.25478	4.87675	Diseases of the digestive system	Digestive system	1
R57.1 Hypovolaemic shock	3.80536	0.512789	2.60616	0.00915629	1.39287	10.3964	Symptoms, signs and abnormal clinical and laboratory findings, not elsewhere classified	Abnormal findings	1
Z95 Presence of cardiac and vascular implants and grafts	1.12033	0.0436348	2.60396	0.0092154	1.0285	1.22036	Factors influencing health status and contact with health services	Health status	1
H54.0 Blindness, both eyes	1.86497	0.239508	2.60219	0.00926308	1.16628	2.98223	Diseases of the eye and adnexa	Eye and ear	1
N28 Other disorders of kidney and ureter, not elsewhere classified	1.24639	0.0847008	2.60037	0.00931246	1.05574	1.47147	Diseases of the genitourinary system	Genitourinary system	1
R46 Symptoms and signs involving appearance and behaviour	1.74273	0.213723	2.59892	0.00935165	1.14632	2.64942	Symptoms, signs and abnormal clinical and laboratory findings, not elsewhere classified	Abnormal findings	1
I73.9 Peripheral vascular disease, unspecified	1.27415	0.0935412	2.59004	0.00959637	1.06071	1.53053	Diseases of the circulatory system	Circulatory system	1
C78 Secondary malignant neoplasm of respiratory and digestive organs	1.18264	0.0648196	2.58795	0.00965478	1.04155	1.34285	Neoplasms	Neoplasms	1
H52 Disorders of refraction and accommodation	1.20435	0.0719048	2.5859	0.00971247	1.04604	1.38662	Diseases of the eye and adnexa	Eye and ear	1
M48.50 Collapsed vertebra, not elsewhere classified (Multiple sites in spine)	3.02836	0.428641	2.58496	0.009739	1.30722	7.01564	Diseases of the musculoskeletal system and connective tissue	Musculoskeletal and connective tissue	1
L02.3 Cutaneous abscess, furuncle and carbuncle of buttock	2.5263	0.358577	2.58454	0.00975099	1.25102	5.1016	Diseases of the skin and subcutaneous tissue	Skin and subcutaneous tissue	1
B25.9 Cytomegaloviral disease, unspecified	2.92273	0.415014	2.5843	0.00975778	1.29577	6.59249	Certain infectious and parasitic diseases	Infectious diseases	1
R32 Unspecified urinary incontinence	1.25933	0.0894851	2.57678	0.0099725	1.05675	1.50076	Symptoms, signs and abnormal clinical and laboratory findings, not elsewhere classified	Abnormal findings	1
M79.8 Other specified soft tissue disorders	1.21241	0.0750146	2.56768	0.0102381	1.04664	1.40444	Diseases of the musculoskeletal system and connective tissue	Musculoskeletal and connective tissue	1
D58.9 Hereditary haemolytic anaemia, unspecified	3.67319	0.50867	2.55777	0.0105345	1.35539	9.9546	Diseases of the blood and blood-forming organs and certain disorders involving the immune mechanism	Hematology	1
J43.9 Emphysema, unspecified	1.30572	0.104401	2.55508	0.0106164	1.0641	1.6022	Diseases of the respiratory system	Respiratory system	1
Z98.0 Intestinal bypass and anastomosis status	1.31717	0.107835	2.55471	0.0106277	1.06624	1.62717	Factors influencing health status and contact with health services	Health status	1
M67.4 Ganglion	1.38585	0.127785	2.55361	0.0106613	1.07881	1.78028	Diseases of the musculoskeletal system and connective tissue	Musculoskeletal and connective tissue	1
K05 Gingivitis and periodontal diseases	0.316127	0.451702	-2.54949	0.010788	0.130428	0.766216	Diseases of the digestive system	Digestive system	1
N60.0 Solitary cyst of breast	2.63723	0.381998	2.53857	0.0111307	1.24736	5.57577	Diseases of the genitourinary system	Genitourinary system	1
C82.3 Follicular lymphoma grade IIIa	3.74443	0.520795	2.5351	0.0112415	1.34922	10.3917	Neoplasms	Neoplasms	1
L98.8 Other specified disorders of skin and subcutaneous tissue	1.58419	0.181737	2.53151	0.0113571	1.10946	2.26204	Diseases of the skin and subcutaneous tissue	Skin and subcutaneous tissue	1
H15 Disorders of sclera	3.17003	0.457172	2.52365	0.0116145	1.29395	7.76621	Diseases of the eye and adnexa	Eye and ear	1
Z74.0 Reduced mobility	1.93413	0.261573	2.52189	0.0116726	1.15834	3.22951	Factors influencing health status and contact with health services	Health status	1
M79.80 Other specified soft tissue disorders (Multiple sites)	2.01766	0.278462	2.52077	0.0117099	1.16902	3.48237	Diseases of the musculoskeletal system and connective tissue	Musculoskeletal and connective tissue	1
M11.9 Crystal arthropathy, unspecified	3.59177	0.511026	2.50211	0.0123454	1.31924	9.77899	Diseases of the musculoskeletal system and connective tissue	Musculoskeletal and connective tissue	1
C81.9 Hodgkin's disease, unspecified	2.84406	0.417777	2.50189	0.0123533	1.25408	6.44987	Neoplasms	Neoplasms	1
B37.2 Candidiasis of skin and nail	3.55488	0.507567	2.49882	0.0124607	1.31457	9.61317	Certain infectious and parasitic diseases	Infectious diseases	1
B96.2 Escherichia coli [E. coli] as the cause of diseases classified to other chapters	1.22065	0.0799861	2.49271	0.0126774	1.04353	1.42782	Certain infectious and parasitic diseases	Infectious diseases	1
J44.9 Chronic obstructive pulmonary disease, unspecified	1.13904	0.0523107	2.48872	0.0128203	1.02805	1.26202	Diseases of the respiratory system	Respiratory system	1
Z08 Follow-up examination after treatment for malignant neoplasm	1.25153	0.0901713	2.48824	0.0128376	1.04879	1.49347	Factors influencing health status and contact with health services	Health status	1
R90.8 Other abnormal findings on diagnostic imaging of central nervous system	1.95333	0.269213	2.487	0.0128826	1.15244	3.31077	Symptoms, signs and abnormal clinical and laboratory findings, not elsewhere classified	Abnormal findings	1
H40.9 Glaucoma, unspecified	1.19792	0.0726218	2.48662	0.0128964	1.03899	1.38115	Diseases of the eye and adnexa	Eye and ear	1
Z48.8 Other specified surgical follow-up care	2.04649	0.288043	2.48618	0.0129124	1.16366	3.59908	Factors influencing health status and contact with health services	Health status	1
I81 Portal vein thrombosis	1.99576	0.278153	2.48433	0.0129796	1.15703	3.44249	Diseases of the circulatory system	Circulatory system	1
M94.2 Chondromalacia	2.75195	0.408782	2.47641	0.0132713	1.23505	6.13192	Diseases of the musculoskeletal system and connective tissue	Musculoskeletal and connective tissue	1
L81.4 Other melanin hyperpigmentation	1.75424	0.227312	2.47253	0.0134159	1.12357	2.73891	Diseases of the skin and subcutaneous tissue	Skin and subcutaneous tissue	1
E27.9 Disorder of adrenal gland, unspecified	2.33562	0.343362	2.4705	0.0134923	1.1916	4.57797	Endocrine, nutritional and metabolic diseases	Endocrine and metabolic	1
D29 Benign neoplasm of male genital organs	2.46068	0.365096	2.46631	0.0136515	1.20305	5.03298	Neoplasms	Neoplasms	1
N15.1 Renal and perinephric abscess	3.47916	0.506561	2.46129	0.013844	1.28911	9.38989	Diseases of the genitourinary system	Genitourinary system	1
K08.3 Retained dental root	1.42569	0.144107	2.46106	0.0138527	1.07488	1.89099	Diseases of the digestive system	Digestive system	1
D43.2 Brain, unspecified	2.33001	0.343875	2.45983	0.0139003	1.18755	4.57157	Neoplasms	Neoplasms	1
H57.9 Disorder of eye and adnexa, unspecified	2.4367	0.363379	2.45101	0.0142457	1.19534	4.96718	Diseases of the eye and adnexa	Eye and ear	1
H35.7 Separation of retinal layers	2.34096	0.347098	2.4505	0.0142659	1.18562	4.62215	Diseases of the eye and adnexa	Eye and ear	1
Z94 Transplanted organ and tissue status	1.52851	0.17324	2.44915	0.0143195	1.08844	2.14649	Factors influencing health status and contact with health services	Health status	1
N75.1 Abscess of Bartholin's gland	3.30034	0.488603	2.44375	0.0145354	1.26666	8.5992	Diseases of the genitourinary system	Genitourinary system	1
G98 Other disorders of nervous system, not elsewhere classified	3.04777	0.456069	2.44351	0.0145451	1.24674	7.45056	Diseases of the nervous system	Nervous system	1
J44.0 Chronic obstructive pulmonary disease with acute lower respiratory infection	1.22957	0.0846034	2.44272	0.0145772	1.04169	1.45133	Diseases of the respiratory system	Respiratory system	1
M71.9 Bursopathy, unspecified	2.76739	0.416717	2.44268	0.0145787	1.22281	6.26299	Diseases of the musculoskeletal system and connective tissue	Musculoskeletal and connective tissue	1
Z75.4 Unavailability and inaccessibility of other helping agencies	1.83088	0.24765	2.44213	0.0146007	1.12683	2.97481	Factors influencing health status and contact with health services	Health status	1
I25.9 Chronic ischaemic heart disease, unspecified	1.10539	0.0410364	2.44163	0.0146212	1.01996	1.19797	Diseases of the circulatory system	Circulatory system	1
J17.3 Pneumonia in parasitic diseases	2.76928	0.417235	2.44129	0.0146351	1.22241	6.27362	Diseases of the respiratory system	Respiratory system	1
C77.1 Intrathoracic lymph nodes	1.42475	0.145023	2.44098	0.0146473	1.07225	1.89314	Neoplasms	Neoplasms	1
Z53.8 Procedure not carried out for other reasons	1.12935	0.0498521	2.44002	0.0146864	1.02422	1.24527	Factors influencing health status and contact with health services	Health status	1
C67.5 Bladder neck	2.60695	0.392903	2.43873	0.0147391	1.20696	5.63084	Neoplasms	Neoplasms	1
Z80 Family history of malignant neoplasm	1.16378	0.062225	2.43749	0.0147895	1.03016	1.31473	Factors influencing health status and contact with health services	Health status	1
K51.2 Ulcerative (chronic) proctitis	1.87313	0.257618	2.43622	0.0148418	1.13054	3.10351	Diseases of the digestive system	Digestive system	1
K29.9 Gastroduodenitis, unspecified	1.53474	0.176028	2.4335	0.0149536	1.08693	2.16706	Diseases of the digestive system	Digestive system	1
D01 Carcinoma in situ of other and unspecified digestive organs	1.9634	0.277764	2.42897	0.015142	1.13914	3.38409	Neoplasms	Neoplasms	1
M13.90 Arthritis, unspecified (Multiple sites)	1.37843	0.132391	2.42419	0.0153426	1.06339	1.7868	Diseases of the musculoskeletal system and connective tissue	Musculoskeletal and connective tissue	1
K22.2 Oesophageal obstruction	1.31035	0.111557	2.4229	0.015397	1.053	1.63059	Diseases of the digestive system	Digestive system	1
C83.3 Large cell (diffuse)	1.50933	0.169965	2.42205	0.015433	1.08171	2.106	Neoplasms	Neoplasms	1
Z46 Fitting and adjustment of other devices	1.20697	0.0777058	2.4208	0.0154863	1.03646	1.40553	Factors influencing health status and contact with health services	Health status	1
L02.2 Cutaneous abscess, furuncle and carbuncle of trunk	1.61768	0.198903	2.41824	0.0155957	1.09544	2.38891	Diseases of the skin and subcutaneous tissue	Skin and subcutaneous tissue	1
R94.5 Abnormal results of liver function studies	1.20613	0.0775587	2.41649	0.0156711	1.03604	1.40415	Symptoms, signs and abnormal clinical and laboratory findings, not elsewhere classified	Abnormal findings	1
K56.6 Other and unspecified intestinal obstruction	1.30345	0.109805	2.41352	0.0157993	1.05106	1.61645	Diseases of the digestive system	Digestive system	1
N85.4 Malposition of uterus	1.88455	0.262629	2.41286	0.0158278	1.12631	3.15324	Diseases of the genitourinary system	Genitourinary system	1
M31 Other necrotising vasculopathies	1.49736	0.167669	2.40773	0.0160522	1.07797	2.07992	Diseases of the musculoskeletal system and connective tissue	Musculoskeletal and connective tissue	1
J33.9 Nasal polyp, unspecified	0.506711	0.282364	-2.40758	0.0160585	0.291347	0.881269	Diseases of the respiratory system	Respiratory system	1
R23 Other skin changes	1.49399	0.167019	2.40361	0.0162343	1.07691	2.07259	Symptoms, signs and abnormal clinical and laboratory findings, not elsewhere classified	Abnormal findings	1
J94.2 Haemothorax	2.74507	0.420293	2.40262	0.016278	1.20448	6.25615	Diseases of the respiratory system	Respiratory system	1
R09.2 Respiratory arrest	2.06433	0.302011	2.39993	0.0163984	1.14211	3.73121	Symptoms, signs and abnormal clinical and laboratory findings, not elsewhere classified	Abnormal findings	1
Z90.2 Acquired absence of lung [part of]	1.54926	0.182547	2.39815	0.0164779	1.08328	2.21569	Factors influencing health status and contact with health services	Health status	1
D15.1 Heart	3.33468	0.502759	2.39554	0.0165961	1.24482	8.93314	Neoplasms	Neoplasms	1
R57 Shock, not elsewhere classified	1.51759	0.174313	2.39296	0.016713	1.0784	2.13565	Symptoms, signs and abnormal clinical and laboratory findings, not elsewhere classified	Abnormal findings	1
I12.9 Hypertensive renal disease without renal failure	2.2007	0.329656	2.39272	0.0167239	1.15334	4.19918	Diseases of the circulatory system	Circulatory system	1
G55.3 Nerve root and plexus compressions in other dorsopathies	0.371996	0.414431	-2.38609	0.0170284	0.165111	0.838114	Diseases of the nervous system	Nervous system	1
I46.0 Cardiac arrest with successful resuscitation	1.44246	0.154022	2.37857	0.0173799	1.0666	1.95078	Diseases of the circulatory system	Circulatory system	1
Z46.6 Fitting and adjustment of urinary device	1.20958	0.0800273	2.37757	0.0174273	1.03398	1.41499	Factors influencing health status and contact with health services	Health status	1
H20.0 Acute and subacute iridocyclitis	2.94199	0.454311	2.37521	0.0175389	1.20762	7.16722	Diseases of the eye and adnexa	Eye and ear	1
I33.0 Acute and subacute infective endocarditis	1.93548	0.278637	2.36996	0.01779	1.12102	3.34169	Diseases of the circulatory system	Circulatory system	1
Z92.3 Personal history of irradiation	1.19942	0.0769486	2.36306	0.0181247	1.0315	1.39466	Factors influencing health status and contact with health services	Health status	1
M31.5 Giant cell arteritis with polymyalgia rheumatica	2.51365	0.390755	2.35886	0.0183312	1.16867	5.40649	Diseases of the musculoskeletal system and connective tissue	Musculoskeletal and connective tissue	1
D50.0 Iron deficiency anaemia secondary to blood loss (chronic)	1.83348	0.257375	2.35538	0.018504	1.10713	3.03637	Diseases of the blood and blood-forming organs and certain disorders involving the immune mechanism	Hematology	1
Z85.7 Personal history of other malignant neoplasms of lymphoid, haematopoietic and related tissues	1.46227	0.16134	2.35519	0.0185133	1.06584	2.00613	Factors influencing health status and contact with health services	Health status	1
R68 Other general symptoms and signs	1.36364	0.131729	2.35452	0.0185469	1.05335	1.76534	Symptoms, signs and abnormal clinical and laboratory findings, not elsewhere classified	Abnormal findings	1
J00 Acute nasopharyngitis [common cold]	1.91247	0.275938	2.34979	0.0187838	1.11357	3.28453	Diseases of the respiratory system	Respiratory system	1
K64.0 First degree haemorrhoids	0.70449	0.149246	-2.34701	0.0189246	0.525819	0.943871	Diseases of the digestive system	Digestive system	1
K46.9 Unspecified abdominal hernia without obstruction or gangrene	1.64794	0.212975	2.34545	0.0190039	1.08556	2.50164	Diseases of the digestive system	Digestive system	1
D01.0 Colon	2.34471	0.363502	2.34431	0.0190622	1.14994	4.78082	Neoplasms	Neoplasms	1
I62.9 Intracranial haemorrhage (nontraumatic), unspecified	1.92202	0.279723	2.3358	0.0195019	1.11085	3.32551	Diseases of the circulatory system	Circulatory system	1
C71.9 Brain, unspecified	1.55739	0.190571	2.32465	0.0200908	1.07197	2.26262	Neoplasms	Neoplasms	1
D89 Other disorders involving the immune mechanism, not elsewhere classified	1.7993	0.252706	2.32443	0.0201024	1.09648	2.95262	Diseases of the blood and blood-forming organs and certain disorders involving the immune mechanism	Hematology	1
N93 Other abnormal uterine and vaginal bleeding	0.457376	0.336896	-2.32194	0.0202363	0.236324	0.885195	Diseases of the genitourinary system	Genitourinary system	1
I33 Acute and subacute endocarditis	1.9078	0.278285	2.32117	0.0202775	1.10574	3.29161	Diseases of the circulatory system	Circulatory system	1
Z95.2 Presence of prosthetic heart valve	1.41408	0.149672	2.31494	0.0206164	1.05457	1.89616	Factors influencing health status and contact with health services	Health status	1
Z85.3 Personal history of malignant neoplasm of breast	1.2234	0.0871396	2.31388	0.0206741	1.03132	1.45124	Factors influencing health status and contact with health services	Health status	1
Z96.8 Presence of other specified functional implants	1.3875	0.141633	2.31232	0.0207601	1.05117	1.83143	Factors influencing health status and contact with health services	Health status	1
Z72.1 Alcohol use	1.13866	0.0561952	2.31078	0.0208452	1.01991	1.27124	Factors influencing health status and contact with health services	Health status	1
E87.1 Hypo-osmolality and hyponatraemia	1.18961	0.0752648	2.30691	0.0210598	1.02646	1.37871	Endocrine, nutritional and metabolic diseases	Endocrine and metabolic	1
R44.1 Visual hallucinations	1.76132	0.245398	2.30672	0.0210706	1.08882	2.84919	Symptoms, signs and abnormal clinical and laboratory findings, not elsewhere classified	Abnormal findings	1
C38 Malignant neoplasm of heart, mediastinum and pleura	3.19018	0.503165	2.30556	0.0211353	1.18993	8.55284	Neoplasms	Neoplasms	1
E88.0 Disorders of plasma-protein metabolism, not elsewhere classified	1.63434	0.213097	2.30523	0.0211538	1.07635	2.48159	Endocrine, nutritional and metabolic diseases	Endocrine and metabolic	1
J84.1 Other interstitial pulmonary diseases with fibrosis	1.31381	0.11841	2.305	0.0211666	1.0417	1.65701	Diseases of the respiratory system	Respiratory system	1
K57 Diverticular disease of intestine	1.06779	0.0284618	2.30457	0.0211907	1.00986	1.12905	Diseases of the digestive system	Digestive system	1
Z75.8 Other problems related to medical facilities and other health care	2.44126	0.388032	2.3001	0.0214425	1.14109	5.22284	Factors influencing health status and contact with health services	Health status	1
H61.0 Perichondritis of external ear	1.81894	0.260245	2.29882	0.0215154	1.09219	3.02928	Diseases of the ear and mastoid process	Eye and ear	1
M71 Other bursopathies	1.48081	0.170997	2.29589	0.0216821	1.05912	2.0704	Diseases of the musculoskeletal system and connective tissue	Musculoskeletal and connective tissue	1
R00 Abnormalities of heart beat	1.12759	0.0523092	2.29555	0.0217019	1.01771	1.24932	Symptoms, signs and abnormal clinical and laboratory findings, not elsewhere classified	Abnormal findings	1
C90 Multiple myeloma and malignant plasma cell neoplasms	1.48168	0.171716	2.2897	0.0220384	1.05826	2.07453	Neoplasms	Neoplasms	1
L50.9 Urticaria, unspecified	1.97299	0.297214	2.2864	0.0222308	1.10188	3.53276	Diseases of the skin and subcutaneous tissue	Skin and subcutaneous tissue	1
I72.8 Aneurysm of other specified arteries	2.41121	0.385233	2.28466	0.0223326	1.13324	5.13034	Diseases of the circulatory system	Circulatory system	1
D04.6 Skin of upper limb, including shoulder	2.04262	0.313036	2.28164	0.0225107	1.10594	3.77264	Neoplasms	Neoplasms	1
G95.8 Other specified diseases of spinal cord	2.40184	0.384049	2.28157	0.0225147	1.13146	5.09856	Diseases of the nervous system	Nervous system	1
K22 Other diseases of oesophagus	1.1343	0.0552574	2.28053	0.0225762	1.01787	1.26405	Diseases of the digestive system	Digestive system	1
M10.90 Gout, unspecified (Multiple sites)	2.42943	0.38961	2.27832	0.0227076	1.13205	5.21363	Diseases of the musculoskeletal system and connective tissue	Musculoskeletal and connective tissue	1
I74.3 Embolism and thrombosis of arteries of the lower extremities	1.59691	0.205576	2.27687	0.0227943	1.06732	2.38927	Diseases of the circulatory system	Circulatory system	1
K31.5 Obstruction of duodenum	2.03524	0.312388	2.27478	0.022919	1.10334	3.75423	Diseases of the digestive system	Digestive system	1
G30.8 Other Alzheimer's disease	1.89249	0.280794	2.27175	0.0231016	1.09149	3.28131	Diseases of the nervous system	Nervous system	1
D35.0 Adrenal gland	1.8734	0.276362	2.27149	0.0231173	1.08991	3.2201	Neoplasms	Neoplasms	1
G25.8 Other specified extrapyramidal and movement disorders	1.53976	0.190079	2.27076	0.0231616	1.06086	2.23485	Diseases of the nervous system	Nervous system	1
K55.0 Acute vascular disorders of intestine	1.67594	0.227622	2.26857	0.0232943	1.07277	2.61825	Diseases of the digestive system	Digestive system	1
E83.5 Disorders of calcium metabolism	1.28981	0.112293	2.26633	0.0234314	1.035	1.60734	Endocrine, nutritional and metabolic diseases	Endocrine and metabolic	1
K91.4 Colostomy and enterostomy malfunction	0.358583	0.453565	-2.26119	0.0237477	0.147406	0.872298	Diseases of the digestive system	Digestive system	1
Z86.5 Personal history of other mental and behavioural disorders	1.42899	0.157915	2.26051	0.0237894	1.04861	1.94736	Factors influencing health status and contact with health services	Health status	1
D72.1 Eosinophilia	2.53162	0.411074	2.25959	0.0238466	1.13108	5.66639	Diseases of the blood and blood-forming organs and certain disorders involving the immune mechanism	Hematology	1
N36 Other disorders of urethra	0.444495	0.359813	-2.25344	0.0242314	0.219581	0.899788	Diseases of the genitourinary system	Genitourinary system	1
I71.2 Thoracic aortic aneurysm, without mention of rupture	1.55941	0.197218	2.25286	0.0242682	1.05946	2.29526	Diseases of the circulatory system	Circulatory system	1
M79.67 Pain in limb (Ankle and foot)	1.62801	0.216587	2.25017	0.0244383	1.06487	2.48894	Diseases of the musculoskeletal system and connective tissue	Musculoskeletal and connective tissue	1
C91.0 Acute lymphoblastic leukaemia	3.07314	0.499742	2.24656	0.024668	1.15399	8.18396	Neoplasms	Neoplasms	1
E83.4 Disorders of magnesium metabolism	1.3498	0.133556	2.24593	0.0247083	1.03893	1.75369	Endocrine, nutritional and metabolic diseases	Endocrine and metabolic	1
Z96.0 Presence of urogenital implants	1.25275	0.100501	2.2422	0.0249486	1.02877	1.5255	Factors influencing health status and contact with health services	Health status	1
I25.8 Other forms of chronic ischaemic heart disease	1.2296	0.0923229	2.23876	0.0251715	1.02607	1.4735	Diseases of the circulatory system	Circulatory system	1
C79.5 Secondary malignant neoplasm of bone and bone marrow	1.23787	0.0953422	2.23821	0.0252076	1.02688	1.49222	Neoplasms	Neoplasms	1
I62 Other nontraumatic intracranial haemorrhage	1.50362	0.182526	2.23463	0.0254416	1.05141	2.15033	Diseases of the circulatory system	Circulatory system	1
D37.3 Appendix	2.72059	0.448441	2.23184	0.0256256	1.12966	6.55204	Neoplasms	Neoplasms	1
M25.78 Osteophyte (Other)	1.75052	0.251121	2.22965	0.0257704	1.07007	2.86366	Diseases of the musculoskeletal system and connective tissue	Musculoskeletal and connective tissue	1
K46 Unspecified abdominal hernia	1.59092	0.208355	2.22847	0.0258492	1.05754	2.39332	Diseases of the digestive system	Digestive system	1
N62 Hypertrophy of breast	1.98368	0.307502	2.22748	0.0259153	1.08574	3.62425	Diseases of the genitourinary system	Genitourinary system	1
K22.8 Other specified diseases of oesophagus	1.34208	0.132174	2.226	0.0260142	1.03579	1.73894	Diseases of the digestive system	Digestive system	1
K26.7 Chronic without haemorrhage or perforation	2.23989	0.36238	2.22536	0.0260573	1.10095	4.55706	Diseases of the digestive system	Digestive system	1
A04.7 Enterocolitis due to Clostridium difficile	1.51593	0.187335	2.22076	0.0263671	1.05007	2.18846	Certain infectious and parasitic diseases	Infectious diseases	1
M35 Other systemic involvement of connective tissue	1.22287	0.0906845	2.21866	0.0265096	1.02374	1.46073	Diseases of the musculoskeletal system and connective tissue	Musculoskeletal and connective tissue	1
M25.52 Pain in joint (Upper arm)	2.9559	0.488711	2.21767	0.0265772	1.13422	7.70337	Diseases of the musculoskeletal system and connective tissue	Musculoskeletal and connective tissue	1
C82.9 Follicular non-Hodgkin's lymphoma, unspecified	1.81272	0.268547	2.215	0.0267604	1.07089	3.06845	Neoplasms	Neoplasms	1
K66.1 Haemoperitoneum	2.70322	0.449393	2.21286	0.0269073	1.12036	6.52236	Diseases of the digestive system	Digestive system	1
R06.1 Stridor	2.49786	0.414713	2.20739	0.0272869	1.10806	5.63083	Symptoms, signs and abnormal clinical and laboratory findings, not elsewhere classified	Abnormal findings	1
I25.2 Old myocardial infarction	1.12388	0.0529394	2.206	0.027384	1.01311	1.24675	Diseases of the circulatory system	Circulatory system	1
A41.5 Septicaemia due to other Gram-negative organisms	1.35665	0.138328	2.20506	0.0274498	1.03448	1.77915	Certain infectious and parasitic diseases	Infectious diseases	1
Z13.9 Special screening examination, unspecified	1.21735	0.089466	2.19838	0.0279223	1.02156	1.45068	Factors influencing health status and contact with health services	Health status	1
J98.1 Pulmonary collapse	1.18775	0.0784388	2.19354	0.0282683	1.01849	1.38513	Diseases of the respiratory system	Respiratory system	1
K56.7 Ileus, unspecified	1.46402	0.173816	2.19303	0.0283053	1.04134	2.05825	Diseases of the digestive system	Digestive system	1
C44.5 Skin of trunk	1.27442	0.110878	2.187	0.0287427	1.02549	1.58377	Neoplasms	Neoplasms	1
Z85.1 Personal history of malignant neoplasm of trachea, bronchus and lung	1.44984	0.170044	2.18447	0.028928	1.03891	2.02331	Factors influencing health status and contact with health services	Health status	1
N18.4 Chronic kidney disease, stage 4	1.40514	0.155809	2.18302	0.0290341	1.03537	1.90697	Diseases of the genitourinary system	Genitourinary system	1
R68.8 Other specified general symptoms and signs	1.37167	0.14507	2.17844	0.0293733	1.0322	1.82277	Symptoms, signs and abnormal clinical and laboratory findings, not elsewhere classified	Abnormal findings	1
M13.96 Arthritis, unspecified (Lower leg)	1.35352	0.139146	2.17548	0.0295943	1.03044	1.7779	Diseases of the musculoskeletal system and connective tissue	Musculoskeletal and connective tissue	1
A04 Other bacterial intestinal infections	1.30029	0.120729	2.17503	0.029628	1.0263	1.64742	Certain infectious and parasitic diseases	Infectious diseases	1
C85.1 B-cell lymphoma, unspecified	1.64018	0.227696	2.1731	0.0297728	1.04973	2.56276	Neoplasms	Neoplasms	1
R07.1 Chest pain on breathing	1.90429	0.296475	2.17257	0.0298129	1.06506	3.40482	Symptoms, signs and abnormal clinical and laboratory findings, not elsewhere classified	Abnormal findings	1
G82.5 Tetraplegia, unspecified	2.63164	0.446142	2.16883	0.0300954	1.09766	6.30932	Diseases of the nervous system	Nervous system	1
C44.4 Skin of scalp and neck	1.28976	0.117369	2.16801	0.0301576	1.02472	1.62336	Neoplasms	Neoplasms	1
I08 Multiple valve diseases	1.18239	0.0773494	2.16598	0.0303127	1.01606	1.37594	Diseases of the circulatory system	Circulatory system	1
I70 Atherosclerosis	1.29368	0.118916	2.16532	0.030363	1.02472	1.63323	Diseases of the circulatory system	Circulatory system	1
B95.7 Other staphylococcus as the cause of diseases classified to other chapters	1.58119	0.21182	2.16307	0.0305362	1.04396	2.3949	Certain infectious and parasitic diseases	Infectious diseases	1
Z75.1 Person awaiting admission to adequate facility elsewhere	1.36818	0.144998	2.16199	0.0306191	1.02973	1.81789	Factors influencing health status and contact with health services	Health status	1
M79.83 Other specified soft tissue disorders (Forearm)	2.4295	0.41087	2.16051	0.0307336	1.08589	5.43564	Diseases of the musculoskeletal system and connective tissue	Musculoskeletal and connective tissue	1
I70.00 Atherosclerosis of aorta (without gangrene)	1.55679	0.205224	2.15679	0.0310223	1.04122	2.32764	Diseases of the circulatory system	Circulatory system	1
I99 Other and unspecified disorders of circulatory system	2.18315	0.362082	2.15633	0.0310581	1.07369	4.43903	Diseases of the circulatory system	Circulatory system	1
J11.1 Influenza with other respiratory manifestations, virus not identified	2.01529	0.325195	2.1549	0.0311694	1.06545	3.81193	Diseases of the respiratory system	Respiratory system	1
Z87.2 Personal history of diseases of the skin and subcutaneous tissue	1.36413	0.144209	2.15323	0.0313009	1.02826	1.80969	Factors influencing health status and contact with health services	Health status	1
F10.4 Withdrawal state with delirium	2.88042	0.491532	2.15233	0.0313716	1.09917	7.54829	Mental, Behavioral and Neurodevelopmental disorders	Mental disorders	1
E85.9 Amyloidosis, unspecified	2.43179	0.415018	2.14118	0.0322596	1.07811	5.48517	Endocrine, nutritional and metabolic diseases	Endocrine and metabolic	1
R06 Abnormalities of breathing	1.13135	0.0577435	2.13723	0.0325793	1.01029	1.26692	Symptoms, signs and abnormal clinical and laboratory findings, not elsewhere classified	Abnormal findings	1
M85.89 Other specified disorders of bone density and structure (Site unspecified)	0.412002	0.414968	-2.13686	0.0326096	0.182674	0.929224	Diseases of the musculoskeletal system and connective tissue	Musculoskeletal and connective tissue	1
Z43 Attention to artificial openings	1.36889	0.147165	2.13365	0.0328718	1.02589	1.82656	Factors influencing health status and contact with health services	Health status	1
J30.1 Allergic rhinitis due to pollen	0.72971	0.147738	-2.13289	0.032934	0.546255	0.974776	Diseases of the respiratory system	Respiratory system	1
I50.9 Heart failure, unspecified	1.19497	0.0835624	2.13163	0.033037	1.01445	1.40762	Diseases of the circulatory system	Circulatory system	1
G31.8 Other specified degenerative diseases of nervous system	1.54958	0.205697	2.12928	0.0332314	1.03544	2.31902	Diseases of the nervous system	Nervous system	1
M25.51 Pain in joint (Shoulder region)	1.33308	0.135091	2.12815	0.0333243	1.02298	1.73719	Diseases of the musculoskeletal system and connective tissue	Musculoskeletal and connective tissue	1
J44 Other chronic obstructive pulmonary disease	1.11391	0.050787	2.12406	0.033665	1.00837	1.23049	Diseases of the respiratory system	Respiratory system	1
D29.1 Prostate	2.41436	0.415147	2.12318	0.0337384	1.07011	5.44724	Neoplasms	Neoplasms	1
I71.9 Aortic aneurysm of unspecified site, without mention of rupture	1.60318	0.222639	2.11997	0.0340088	1.03627	2.48023	Diseases of the circulatory system	Circulatory system	1
M66.4 Spontaneous rupture of other tendons	2.38752	0.410974	2.11754	0.0342137	1.0669	5.3428	Diseases of the musculoskeletal system and connective tissue	Musculoskeletal and connective tissue	1
R10 Abdominal and pelvic pain	1.0872	0.0394988	2.11671	0.0342842	1.00621	1.17471	Symptoms, signs and abnormal clinical and laboratory findings, not elsewhere classified	Abnormal findings	1
N60 Benign mammary dysplasia	1.57282	0.21409	2.11532	0.034403	1.03382	2.39283	Diseases of the genitourinary system	Genitourinary system	1
R20.8 Other and unspecified disturbances of skin sensation	1.38562	0.15421	2.11496	0.034433	1.02419	1.8746	Symptoms, signs and abnormal clinical and laboratory findings, not elsewhere classified	Abnormal findings	1
N30.8 Other cystitis	1.5047	0.193482	2.11177	0.0347062	1.02981	2.19857	Diseases of the genitourinary system	Genitourinary system	1
M25.4 Effusion of joint	1.32995	0.135321	2.10715	0.0351048	1.02012	1.73389	Diseases of the musculoskeletal system and connective tissue	Musculoskeletal and connective tissue	1
Z12 Special screening examination for neoplasms	1.14921	0.0660054	2.10702	0.035116	1.00975	1.30793	Factors influencing health status and contact with health services	Health status	1
L82 Seborrhoeic keratosis	0.752988	0.134847	-2.10391	0.0353864	0.578103	0.980777	Diseases of the skin and subcutaneous tissue	Skin and subcutaneous tissue	1
K92.2 Gastro-intestinal haemorrhage, unspecified	1.13312	0.0594089	2.10363	0.0354108	1.00857	1.27305	Diseases of the digestive system	Digestive system	1
G20 Parkinson's disease	1.25237	0.107102	2.10115	0.0356277	1.01524	1.54489	Diseases of the nervous system	Nervous system	1
M31.6 Other giant cell arteritis	1.52525	0.200975	2.10055	0.0356807	1.02866	2.26158	Diseases of the musculoskeletal system and connective tissue	Musculoskeletal and connective tissue	1
G59.0 Diabetic mononeuropathy	2.05226	0.342515	2.099	0.0358165	1.04878	4.01589	Diseases of the nervous system	Nervous system	1
G59 Mononeuropathy in diseases classified elsewhere	2.05222	0.342516	2.09895	0.0358211	1.04876	4.01582	Diseases of the nervous system	Nervous system	1
H27.1 Dislocation of lens	2.84144	0.497597	2.09871	0.0358427	1.07148	7.53518	Diseases of the eye and adnexa	Eye and ear	1
I22 Subsequent myocardial infarction	1.92774	0.312875	2.0978	0.0359228	1.04407	3.55934	Diseases of the circulatory system	Circulatory system	1
N30.2 Other chronic cystitis	0.49016	0.339976	-2.09728	0.0359691	0.251738	0.95439	Diseases of the genitourinary system	Genitourinary system	1
I44 Atrioventricular and left bundle-branch block	1.14353	0.0639513	2.09722	0.0359745	1.00882	1.29623	Diseases of the circulatory system	Circulatory system	1
K29 Gastritis and duodenitis	1.07562	0.0347862	2.09559	0.0361188	1.00473	1.15151	Diseases of the digestive system	Digestive system	1
I08.0 Disorders of both mitral and aortic valves	1.35848	0.146447	2.092	0.0364381	1.01953	1.81013	Diseases of the circulatory system	Circulatory system	1
D01.2 Rectum	2.56214	0.449776	2.0918	0.0364562	1.06109	6.18661	Neoplasms	Neoplasms	1
B59 Pneumocystosis	2.36382	0.412482	2.08562	0.0370133	1.0532	5.30542	Certain infectious and parasitic diseases	Infectious diseases	1
E14 Unspecified diabetes mellitus	1.21486	0.0933226	2.08553	0.0370211	1.01179	1.45869	Endocrine, nutritional and metabolic diseases	Endocrine and metabolic	1
K56.4 Other impaction of intestine	1.61841	0.231358	2.08095	0.0374386	1.02839	2.54695	Diseases of the digestive system	Digestive system	1
E04.2 Non-toxic multinodular goitre	1.53879	0.207124	2.08087	0.0374459	1.02536	2.30932	Endocrine, nutritional and metabolic diseases	Endocrine and metabolic	1
R01.0 Benign and innocent cardiac murmurs	2.7966	0.49458	2.07935	0.0375852	1.06082	7.37255	Symptoms, signs and abnormal clinical and laboratory findings, not elsewhere classified	Abnormal findings	1
F29 Unspecified nonorganic psychosis	1.89742	0.308396	2.07686	0.0378141	1.03671	3.47273	Mental, Behavioral and Neurodevelopmental disorders	Mental disorders	1
I70.8 Atherosclerosis of other arteries	1.97191	0.327031	2.07627	0.0378692	1.03877	3.74333	Diseases of the circulatory system	Circulatory system	1
M06 Other rheumatoid arthritis	1.17982	0.0796639	2.07574	0.037918	1.00927	1.3792	Diseases of the musculoskeletal system and connective tissue	Musculoskeletal and connective tissue	1
M84.03 Malunion of fracture (Forearm)	2.33692	0.409062	2.07508	0.0379793	1.04822	5.21	Diseases of the musculoskeletal system and connective tissue	Musculoskeletal and connective tissue	1
C78.5 Secondary malignant neoplasm of large intestine and rectum	1.81113	0.286539	2.07285	0.0381865	1.03287	3.17579	Neoplasms	Neoplasms	1
R51 Headache	1.16019	0.071764	2.07041	0.0384135	1.00796	1.33541	Symptoms, signs and abnormal clinical and laboratory findings, not elsewhere classified	Abnormal findings	1
K31 Other diseases of stomach and duodenum	1.11988	0.0548478	2.06425	0.0389944	1.00574	1.24697	Diseases of the digestive system	Digestive system	1
C90.0 Multiple myeloma	1.43835	0.17614	2.06369	0.0390475	1.01844	2.0314	Neoplasms	Neoplasms	1
Z92.1 Personal history of long-term (current) use of anticoagulants	1.08044	0.037503	2.06295	0.0391174	1.00387	1.16285	Factors influencing health status and contact with health services	Health status	1
G62.8 Other specified polyneuropathies	1.7355	0.267426	2.06149	0.0392566	1.02752	2.93128	Diseases of the nervous system	Nervous system	1
I89.8 Other specified non-infective disorders of lymphatic vessels and lymph nodes	2.32798	0.410007	2.06094	0.0393085	1.04227	5.1997	Diseases of the circulatory system	Circulatory system	1
H80.9 Otosclerosis, unspecified	2.30698	0.405776	2.0601	0.0393894	1.04147	5.11023	Diseases of the ear and mastoid process	Eye and ear	1
C82 Follicular [nodular] non-Hodgkin's lymphoma	1.63412	0.238516	2.05899	0.0394957	1.0239	2.608	Neoplasms	Neoplasms	1
J92 Pleural plaque	1.31335	0.132638	2.05506	0.0398734	1.01269	1.70326	Diseases of the respiratory system	Respiratory system	1
Z29.2 Other prophylactic chemotherapy	1.62727	0.237588	2.04935	0.0404281	1.02146	2.59235	Factors influencing health status and contact with health services	Health status	1
Z88.5 Personal history of allergy to narcotic agent	1.23217	0.101962	2.04756	0.0406035	1.00897	1.50473	Factors influencing health status and contact with health services	Health status	1
J30 Vasomotor and allergic rhinitis	0.76129	0.133304	-2.04601	0.0407553	0.586248	0.988595	Diseases of the respiratory system	Respiratory system	1
F00.2 Dementia in Alzheimer's disease, atypical or mixed type	1.77037	0.279391	2.04441	0.040913	1.02387	3.06114	Mental, Behavioral and Neurodevelopmental disorders	Mental disorders	1
Z03.8 Observation for other suspected diseases and conditions	1.15816	0.0718244	2.04436	0.0409184	1.00608	1.33323	Factors influencing health status and contact with health services	Health status	1
J11 Influenza, virus not identified	1.83378	0.297217	2.04018	0.0413321	1.02413	3.28351	Diseases of the respiratory system	Respiratory system	1
A41.0 Septicaemia due to Staphylococcus aureus	1.69577	0.258922	2.03975	0.0413754	1.02087	2.81683	Certain infectious and parasitic diseases	Infectious diseases	1
J35.8 Other chronic diseases of tonsils and adenoids	2.15963	0.377807	2.03791	0.0415592	1.02989	4.52865	Diseases of the respiratory system	Respiratory system	1
J04.0 Acute laryngitis	2.30431	0.409999	2.03606	0.0417447	1.03169	5.14674	Diseases of the respiratory system	Respiratory system	1
D25 Leiomyoma of uterus	1.22173	0.0984023	2.03521	0.0418294	1.00743	1.48162	Neoplasms	Neoplasms	1
K55 Vascular disorders of intestine	1.29757	0.128334	2.02979	0.0423775	1.009	1.66866	Diseases of the digestive system	Digestive system	1
Z90.4 Acquired absence of other parts of digestive tract	1.11989	0.0558736	2.02659	0.0427049	1.00373	1.2495	Factors influencing health status and contact with health services	Health status	1
R94 Abnormal results of function studies	1.15595	0.0715192	2.02632	0.042732	1.00476	1.32989	Symptoms, signs and abnormal clinical and laboratory findings, not elsewhere classified	Abnormal findings	1
J96.91 Respiratory failure unspecified; Type II [hypercapnic]	1.39683	0.164996	2.02555	0.0428114	1.01088	1.93014	Diseases of the respiratory system	Respiratory system	1
F02.3 Dementia in Parkinson's disease	1.79783	0.28968	2.02492	0.0428755	1.01899	3.17193	Mental, Behavioral and Neurodevelopmental disorders	Mental disorders	1
Z83.1 Family history of other infectious and parasitic diseases	2.69905	0.490646	2.02365	0.0430058	1.03174	7.06073	Factors influencing health status and contact with health services	Health status	1
G62 Other polyneuropathies	1.25755	0.11346	2.01979	0.0434048	1.00681	1.57073	Diseases of the nervous system	Nervous system	1
C78.8 Secondary malignant neoplasm of other and unspecified digestive organs	1.65831	0.251275	2.01294	0.0441208	1.0134	2.71364	Neoplasms	Neoplasms	1
B16 Acute hepatitis B	2.69698	0.492886	2.0129	0.0441248	1.02644	7.08635	Certain infectious and parasitic diseases	Infectious diseases	1
B16.9 Acute hepatitis B without delta-agent and without hepatic coma	2.69698	0.492886	2.0129	0.0441248	1.02644	7.08635	Certain infectious and parasitic diseases	Infectious diseases	1
D12.1 Appendix	2.69197	0.492233	2.0118	0.0442413	1.02584	7.06415	Neoplasms	Neoplasms	1
I61.9 Intracerebral haemorrhage, unspecified	1.45832	0.187573	2.01139	0.044284	1.00969	2.10627	Diseases of the circulatory system	Circulatory system	1
N73.6 Female pelvic peritoneal adhesions	1.38602	0.162304	2.01126	0.0442985	1.00836	1.90512	Diseases of the genitourinary system	Genitourinary system	1
H52.1 Myopia	1.25416	0.112712	2.00924	0.0445117	1.00557	1.56421	Diseases of the eye and adnexa	Eye and ear	1
M41.8 Other forms of scoliosis	1.98728	0.341895	2.00871	0.0445679	1.01681	3.88402	Diseases of the musculoskeletal system and connective tissue	Musculoskeletal and connective tissue	1
N41 Inflammatory diseases of prostate	1.30603	0.133007	2.00736	0.044711	1.00632	1.695	Diseases of the genitourinary system	Genitourinary system	1
R64 Cachexia	2.29639	0.414485	2.00571	0.0448872	1.01914	5.17434	Symptoms, signs and abnormal clinical and laboratory findings, not elsewhere classified	Abnormal findings	1
K56.2 Volvulus	1.41558	0.173306	2.00534	0.0449265	1.0079	1.98816	Diseases of the digestive system	Digestive system	1
R13 Dysphagia	1.13279	0.0622346	2.00348	0.0451259	1.00271	1.27975	Symptoms, signs and abnormal clinical and laboratory findings, not elsewhere classified	Abnormal findings	1
I25.5 Ischaemic cardiomyopathy	1.59299	0.232505	2.00259	0.0452208	1.00996	2.51259	Diseases of the circulatory system	Circulatory system	1
R19.8 Other specified symptoms and signs involving the digestive system and abdomen	0.710524	0.170708	-2.00198	0.0452868	0.508478	0.992853	Symptoms, signs and abnormal clinical and laboratory findings, not elsewhere classified	Abnormal findings	1
K65.0 Acute peritonitis	1.54114	0.216527	1.99753	0.0457674	1.00817	2.35586	Diseases of the digestive system	Digestive system	1
M79 Other soft tissue disorders, not elsewhere classified	1.10817	0.0514889	1.99484	0.0460605	1.0018	1.22584	Diseases of the musculoskeletal system and connective tissue	Musculoskeletal and connective tissue	1
Z43.2 Attention to ileostomy	1.51347	0.207742	1.99482	0.0460628	1.00727	2.27408	Factors influencing health status and contact with health services	Health status	1
I80 Phlebitis and thrombophlebitis	1.19496	0.0894489	1.99124	0.046454	1.0028	1.42394	Diseases of the circulatory system	Circulatory system	1
E11.5 With peripheral circulatory complications	1.527	0.212703	1.99012	0.0465774	1.00644	2.31682	Endocrine, nutritional and metabolic diseases	Endocrine and metabolic	1
J44.1 Chronic obstructive pulmonary disease with acute exacerbation, unspecified	1.35299	0.152028	1.98856	0.0467496	1.00436	1.82264	Diseases of the respiratory system	Respiratory system	1
Z98.1 Arthrodesis status	1.43093	0.180407	1.98621	0.04701	1.00475	2.03789	Factors influencing health status and contact with health services	Health status	1
M35.9 Systemic involvement of connective tissue, unspecified	1.89123	0.320944	1.98548	0.0470915	1.00822	3.54758	Diseases of the musculoskeletal system and connective tissue	Musculoskeletal and connective tissue	1
K76.8 Other specified diseases of liver	1.28934	0.128015	1.98514	0.0471285	1.00323	1.65704	Diseases of the digestive system	Digestive system	1
R06.0 Dyspnoea	1.13379	0.0632927	1.98388	0.0472688	1.00152	1.28353	Symptoms, signs and abnormal clinical and laboratory findings, not elsewhere classified	Abnormal findings	1
M05.90 Seropositive rheumatoid arthritis, unspecified (Multiple sites)	1.84618	0.309102	1.98354	0.0473075	1.00731	3.38362	Diseases of the musculoskeletal system and connective tissue	Musculoskeletal and connective tissue	1
Z87 Personal history of other diseases and conditions	1.06253	0.0305899	1.98262	0.0474101	1.00069	1.12818	Factors influencing health status and contact with health services	Health status	1
J38.7 Other diseases of larynx	1.69582	0.266472	1.98207	0.0474718	1.00591	2.85891	Diseases of the respiratory system	Respiratory system	1
J03 Acute tonsillitis	1.8714	0.316355	1.98095	0.0475965	1.00666	3.47895	Diseases of the respiratory system	Respiratory system	1
D25.9 Leiomyoma of uterus, unspecified	1.25231	0.113744	1.97801	0.0479274	1.00205	1.56505	Neoplasms	Neoplasms	1
D73 Diseases of spleen	1.49407	0.203332	1.97461	0.0483125	1.00298	2.22559	Diseases of the blood and blood-forming organs and certain disorders involving the immune mechanism	Hematology	1
E11.2 With renal complications	1.59853	0.237691	1.97351	0.0484377	1.00322	2.54709	Endocrine, nutritional and metabolic diseases	Endocrine and metabolic	1
Z12.1 Special screening examination for neoplasm of intestinal tract	1.1416	0.0672828	1.96833	0.0490304	1.00056	1.30253	Factors influencing health status and contact with health services	Health status	1
G25 Other extrapyramidal and movement disorders	1.30834	0.136653	1.96672	0.0492159	1.00092	1.71017	Diseases of the nervous system	Nervous system	1
M47.1 Other spondylosis with myelopathy	1.79505	0.297693	1.96522	0.0493883	1.00157	3.21717	Diseases of the musculoskeletal system and connective tissue	Musculoskeletal and connective tissue	1
N28.1 Cyst of kidney, acquired	1.22842	0.104931	1.96064	0.0499215	1.00007	1.50892	Diseases of the genitourinary system	Genitourinary system	1
E87.0 Hyperosmolality and hypernatraemia	1.41257	0.176177	1.9606	0.0499262	1.00011	1.99513	Endocrine, nutritional and metabolic diseases	Endocrine and metabolic	1
E07 Other disorders of thyroid	1.55511	0.225288	1.95991	0.0500063	0.999988	2.41838	Endocrine, nutritional and metabolic diseases	Endocrine and metabolic	1
B95.8 Unspecified staphylococcus as the cause of diseases classified to other chapters	1.83435	0.309671	1.95914	0.0500962	0.999745	3.3657	Certain infectious and parasitic diseases	Infectious diseases	1
F17.2 Dependence syndrome	1.67766	0.2646	1.9554	0.0505357	0.998793	2.81793	Mental, Behavioral and Neurodevelopmental disorders	Mental disorders	1
G56.0 Carpal tunnel syndrome	1.15342	0.0730826	1.95307	0.0508112	0.999496	1.33106	Diseases of the nervous system	Nervous system	1
Z51.0 Radiotherapy session	1.30875	0.137775	1.95301	0.0508184	0.999042	1.71448	Factors influencing health status and contact with health services	Health status	1
H80 Otosclerosis	2.20376	0.404645	1.95273	0.0508513	0.997078	4.87078	Diseases of the ear and mastoid process	Eye and ear	1
F06 Other mental disorders due to brain damage and dysfunction and to physical disease	0.585634	0.274312	-1.95055	0.0511103	0.342083	1.00259	Mental, Behavioral and Neurodevelopmental disorders	Mental disorders	1
Z98 Other postsurgical states	1.18501	0.0870867	1.94923	0.0512681	0.999066	1.40556	Factors influencing health status and contact with health services	Health status	1
I70.80 Atherosclerosis of other arteries (without gangrene)	2.02588	0.362304	1.94865	0.0513374	0.995909	4.12105	Diseases of the circulatory system	Circulatory system	1
D25.0 Submucous leiomyoma of uterus	1.56874	0.231329	1.94646	0.0515997	0.996881	2.46864	Neoplasms	Neoplasms	1
F06.7 Mild cognitive disorder	0.574698	0.284623	-1.94612	0.0516401	0.328979	1.00395	Mental, Behavioral and Neurodevelopmental disorders	Mental disorders	1
M14 Arthropathies in other diseases classified elsewhere	2.21489	0.408793	1.94525	0.0517454	0.994001	4.93535	Diseases of the musculoskeletal system and connective tissue	Musculoskeletal and connective tissue	1
K57.3 Diverticular disease of large intestine without perforation or abscess	1.05965	0.029809	1.94372	0.0519288	0.999516	1.12341	Diseases of the digestive system	Digestive system	1
M15 Polyarthrosis	1.13618	0.0656882	1.94356	0.0519487	0.998923	1.29229	Diseases of the musculoskeletal system and connective tissue	Musculoskeletal and connective tissue	1
D63 Anaemia in chronic diseases classified elsewhere	1.40857	0.176279	1.94336	0.051973	0.997077	1.98988	Diseases of the blood and blood-forming organs and certain disorders involving the immune mechanism	Hematology	1
H40.5 Glaucoma secondary to other eye disorders	2.00634	0.358651	1.94147	0.0522007	0.993391	4.05219	Diseases of the eye and adnexa	Eye and ear	1
R09 Other symptoms and signs involving the circulatory and respiratory systems	1.31231	0.140225	1.93821	0.0525978	0.996954	1.72741	Symptoms, signs and abnormal clinical and laboratory findings, not elsewhere classified	Abnormal findings	1
Z50.7 Occupational therapy and vocational rehabilitation, not elsewhere classified	1.13607	0.0658289	1.93794	0.0526305	0.998551	1.29252	Factors influencing health status and contact with health services	Health status	1
H20 Iridocyclitis	1.60086	0.242992	1.93645	0.0528128	0.994302	2.57744	Diseases of the eye and adnexa	Eye and ear	1
D68.8 Other specified coagulation defects	2.5693	0.487724	1.93477	0.0530184	0.987788	6.68292	Diseases of the blood and blood-forming organs and certain disorders involving the immune mechanism	Hematology	1
M54.3 Sciatica	1.23527	0.109243	1.93411	0.0530992	0.99718	1.5302	Diseases of the musculoskeletal system and connective tissue	Musculoskeletal and connective tissue	1
N19 Unspecified renal failure	1.3262	0.146006	1.93362	0.05316	0.996161	1.76559	Diseases of the genitourinary system	Genitourinary system	1
L50 Urticaria	1.59635	0.242419	1.92939	0.0536819	0.992617	2.5673	Diseases of the skin and subcutaneous tissue	Skin and subcutaneous tissue	1
E11.3 With ophthalmic complications	1.2569	0.118777	1.925	0.0542287	0.995856	1.58636	Endocrine, nutritional and metabolic diseases	Endocrine and metabolic	1
D68.3 Haemorrhagic disorder due to circulating anticoagulants	2.61125	0.499517	1.92151	0.0546672	0.980976	6.95085	Diseases of the blood and blood-forming organs and certain disorders involving the immune mechanism	Hematology	1
G47.9 Sleep disorder, unspecified	1.57245	0.23595	1.91836	0.0550649	0.990232	2.497	Diseases of the nervous system	Nervous system	1
K62.1 Rectal polyp	1.13853	0.0677224	1.91579	0.0553923	0.997013	1.30014	Diseases of the digestive system	Digestive system	1
M21.16 Varus deformity, not elsewhere classified (Lower leg)	0.50114	0.360783	-1.91492	0.0555028	0.247093	1.01638	Diseases of the musculoskeletal system and connective tissue	Musculoskeletal and connective tissue	1
M71.2 Synovial cyst of popliteal space [Baker]	1.55517	0.231006	1.91157	0.0559319	0.988882	2.44574	Diseases of the musculoskeletal system and connective tissue	Musculoskeletal and connective tissue	1
M35.3 Polymyalgia rheumatica	1.21999	0.104109	1.90991	0.0561443	0.994803	1.49614	Diseases of the musculoskeletal system and connective tissue	Musculoskeletal and connective tissue	1
Z45 Adjustment and management of implanted device	1.20888	0.0993307	1.90976	0.0561639	0.995026	1.46871	Factors influencing health status and contact with health services	Health status	1
E27 Other disorders of adrenal gland	1.44296	0.192178	1.90812	0.0563762	0.990085	2.10299	Endocrine, nutritional and metabolic diseases	Endocrine and metabolic	1
A49 Bacterial infection of unspecified site	1.34644	0.156922	1.89563	0.0580085	0.989956	1.8313	Certain infectious and parasitic diseases	Infectious diseases	1
C50.5 Lower-outer quadrant of breast	1.52953	0.224203	1.89543	0.0580349	0.985636	2.37356	Neoplasms	Neoplasms	1
B94 Sequelae of other and unspecified infectious and parasitic diseases	2.30898	0.444248	1.88364	0.0596134	0.966662	5.51523	Certain infectious and parasitic diseases	Infectious diseases	1
M65.91 Synovitis and tenosynovitis, unspecified (Shoulder region)	1.61744	0.255709	1.88043	0.0600495	0.979868	2.66986	Diseases of the musculoskeletal system and connective tissue	Musculoskeletal and connective tissue	1
M54.2 Cervicalgia	1.26778	0.12655	1.87488	0.0608089	0.989291	1.62466	Diseases of the musculoskeletal system and connective tissue	Musculoskeletal and connective tissue	1
D10.1 Tongue	2.48709	0.486427	1.87307	0.0610589	0.958613	6.45265	Neoplasms	Neoplasms	1
B95.6 Staphylococcus aureus as the cause of diseases classified to other chapters	1.25529	0.121478	1.87163	0.0612574	0.989327	1.59274	Certain infectious and parasitic diseases	Infectious diseases	1
Z73.8 Other problems related to life-management difficulty	2.49142	0.487988	1.87065	0.0613939	0.957351	6.48372	Factors influencing health status and contact with health services	Health status	1
L98 Other disorders of skin and subcutaneous tissue, not elsewhere classified	1.16713	0.0827845	1.86689	0.0619172	0.992324	1.37273	Diseases of the skin and subcutaneous tissue	Skin and subcutaneous tissue	1
K66.0 Peritoneal adhesions	1.17624	0.0869874	1.86608	0.0620301	0.991867	1.39489	Diseases of the digestive system	Digestive system	1
G31.9 Degenerative disease of nervous system, unspecified	1.3596	0.164861	1.86332	0.0624166	0.984194	1.8782	Diseases of the nervous system	Nervous system	1
Z93 Artificial opening status	1.19649	0.0962888	1.86306	0.0624536	0.990713	1.44501	Factors influencing health status and contact with health services	Health status	1
A40 Streptococcal septicaemia	1.5552	0.237662	1.85813	0.0631503	0.976089	2.47791	Certain infectious and parasitic diseases	Infectious diseases	1
I37.1 Pulmonary valve insufficiency	1.59408	0.251155	1.85661	0.0633666	0.974376	2.60792	Diseases of the circulatory system	Circulatory system	1
D47.2 Monoclonal gammopathy	1.45048	0.200412	1.85564	0.0635055	0.979308	2.14834	Neoplasms	Neoplasms	1
J84 Other interstitial pulmonary diseases	1.23147	0.112288	1.85428	0.0636998	0.988203	1.53464	Diseases of the respiratory system	Respiratory system	1
G93.4 Encephalopathy, unspecified	1.8186	0.322561	1.85412	0.0637216	0.966436	3.42217	Diseases of the nervous system	Nervous system	1
M25.06 Haemarthrosis (Lower leg)	2.28548	0.446253	1.85226	0.063989	0.953072	5.48059	Diseases of the musculoskeletal system and connective tissue	Musculoskeletal and connective tissue	1
I20 Angina pectoris	1.08956	0.0463517	1.85059	0.0642289	0.994943	1.19318	Diseases of the circulatory system	Circulatory system	1
Z80.7 Family history of malignant neoplasms of lymphoid, haematopoietic and related tissues	2.26284	0.441435	1.84992	0.0643252	0.952583	5.37531	Factors influencing health status and contact with health services	Health status	1
N42.8 Other specified disorders of prostate	1.45735	0.203622	1.84959	0.0643721	0.977777	2.17214	Diseases of the genitourinary system	Genitourinary system	1
F02.8 Dementia in other specified diseases classified elsewhere	1.67394	0.278567	1.84939	0.0644008	0.969669	2.88973	Mental, Behavioral and Neurodevelopmental disorders	Mental disorders	1
G47.0 Disorders of initiating and maintaining sleep [insomnias]	0.431899	0.454592	-1.84685	0.0647692	0.177187	1.05277	Diseases of the nervous system	Nervous system	1
J96.00 Acute respiratory failure; Type I [hypoxic]	1.87613	0.340717	1.84673	0.0647867	0.962153	3.65832	Diseases of the respiratory system	Respiratory system	1
Z50 Care involving use of rehabilitation procedures	1.08802	0.0457213	1.84517	0.0650133	0.994765	1.19003	Factors influencing health status and contact with health services	Health status	1
C71 Malignant neoplasm of brain	1.41027	0.186361	1.84469	0.0650831	0.978746	2.03204	Neoplasms	Neoplasms	1
N63 Unspecified lump in breast	1.57792	0.247319	1.84419	0.0651548	0.971774	2.56213	Diseases of the genitourinary system	Genitourinary system	1
C71.1 Frontal lobe	1.80657	0.321362	1.84038	0.0657121	0.9623	3.39155	Neoplasms	Neoplasms	1
M48.5 Collapsed vertebra, not elsewhere classified	1.39609	0.181657	1.83686	0.0662312	0.977885	1.99316	Diseases of the musculoskeletal system and connective tissue	Musculoskeletal and connective tissue	1
E21.0 Primary hyperparathyroidism	1.39898	0.183143	1.83325	0.0667656	0.97706	2.00311	Endocrine, nutritional and metabolic diseases	Endocrine and metabolic	1
H02.9 Disorder of eyelid, unspecified	0.536078	0.340443	-1.83136	0.0670462	0.275069	1.04475	Diseases of the eye and adnexa	Eye and ear	1
M84.17 Nonunion of fracture [pseudarthrosis] (Ankle and foot)	2.09294	0.403438	1.83069	0.0671475	0.949181	4.61491	Diseases of the musculoskeletal system and connective tissue	Musculoskeletal and connective tissue	1
G30 Alzheimer's disease	1.22384	0.110678	1.82507	0.0679897	0.985182	1.52032	Diseases of the nervous system	Nervous system	1
I08.3 Combined disorders of mitral, aortic and tricuspid valves	1.29646	0.142282	1.82482	0.0680279	0.980955	1.71344	Diseases of the circulatory system	Circulatory system	1
N88.2 Stricture and stenosis of cervix uteri	0.470688	0.414063	-1.81992	0.0687717	0.209066	1.0597	Diseases of the genitourinary system	Genitourinary system	1
K07.3 Anomalies of tooth position	2.20826	0.435677	1.81833	0.0690144	0.940157	5.18679	Diseases of the digestive system	Digestive system	1
M06.9 Rheumatoid arthritis, unspecified	1.16051	0.0818746	1.81811	0.0690467	0.988453	1.36251	Diseases of the musculoskeletal system and connective tissue	Musculoskeletal and connective tissue	1
J13 Pneumonia due to Streptococcus pneumoniae	1.64527	0.274224	1.81568	0.0694189	0.961207	2.81615	Diseases of the respiratory system	Respiratory system	1
A40.8 Other streptococcal septicaemia	1.92408	0.360593	1.81493	0.0695354	0.949044	3.90087	Certain infectious and parasitic diseases	Infectious diseases	1
J96.90 Respiratory failure, unspecified; Type I [hypoxic]	1.2641	0.129146	1.81469	0.0695711	0.981414	1.62821	Diseases of the respiratory system	Respiratory system	1
J69.0 Pneumonitis due to food and vomit	1.24213	0.119502	1.81441	0.0696145	0.982756	1.56995	Diseases of the respiratory system	Respiratory system	1
I71 Aortic aneurysm and dissection	1.21446	0.107202	1.81249	0.0699111	0.984315	1.49842	Diseases of the circulatory system	Circulatory system	1
K66 Other disorders of peritoneum	1.16523	0.0845785	1.80801	0.0706057	0.98723	1.37532	Diseases of the digestive system	Digestive system	1
J69 Pneumonitis due to solids and liquids	1.2387	0.118682	1.8037	0.0712779	0.981626	1.56311	Diseases of the respiratory system	Respiratory system	1
L89 Decubitus ulcer	1.1948	0.0987606	1.80214	0.071524	0.984534	1.44998	Diseases of the skin and subcutaneous tissue	Skin and subcutaneous tissue	1
C67 Malignant neoplasm of bladder	1.22544	0.112885	1.80093	0.0717137	0.982208	1.5289	Neoplasms	Neoplasms	1
N73 Other female pelvic inflammatory diseases	1.32949	0.158188	1.80036	0.0718037	0.975069	1.81274	Diseases of the genitourinary system	Genitourinary system	1
B37.9 Candidiasis, unspecified	1.59054	0.257952	1.79907	0.0720071	0.959347	2.63702	Certain infectious and parasitic diseases	Infectious diseases	1
M20.2 Hallux rigidus	0.669129	0.223362	-1.79878	0.072054	0.431901	1.03666	Diseases of the musculoskeletal system and connective tissue	Musculoskeletal and connective tissue	1
C15.4 Middle third of oesophagus	1.98963	0.382818	1.79707	0.0723252	0.939544	4.21335	Neoplasms	Neoplasms	1
D32.9 Meninges, unspecified	1.78078	0.321215	1.79646	0.0724217	0.948835	3.34217	Neoplasms	Neoplasms	1
M50.1 Cervical disk disorder with radiculopathy	0.475304	0.414624	-1.79392	0.0728264	0.210884	1.07127	Diseases of the musculoskeletal system and connective tissue	Musculoskeletal and connective tissue	1
R20 Disturbances of skin sensation	1.22236	0.111947	1.79356	0.0728831	0.981544	1.52226	Symptoms, signs and abnormal clinical and laboratory findings, not elsewhere classified	Abnormal findings	1
M84.48 Pathological fracture, not elsewhere classified (Other)	2.08683	0.410721	1.79111	0.0732762	0.932997	4.6676	Diseases of the musculoskeletal system and connective tissue	Musculoskeletal and connective tissue	1
I72.0 Aneurysm of carotid artery	2.19716	0.439872	1.78953	0.0735292	0.927773	5.20332	Diseases of the circulatory system	Circulatory system	1
I20.9 Angina pectoris, unspecified	1.09057	0.0484604	1.78918	0.073586	0.991758	1.19924	Diseases of the circulatory system	Circulatory system	1
B17 Other acute viral hepatitis	2.19527	0.439509	1.78905	0.0736066	0.927634	5.19515	Certain infectious and parasitic diseases	Infectious diseases	1
D63.8 Anaemia in other chronic diseases classified elsewhere	1.51337	0.232144	1.78482	0.0742905	0.960157	2.38531	Diseases of the blood and blood-forming organs and certain disorders involving the immune mechanism	Hematology	1
Z20 Contact with and exposure to communicable diseases	1.66364	0.285255	1.78439	0.0743602	0.95115	2.90983	Factors influencing health status and contact with health services	Health status	1
J35 Chronic diseases of tonsils and adenoids	1.59736	0.262555	1.78383	0.0744519	0.954807	2.67233	Diseases of the respiratory system	Respiratory system	1
Z83 Family history of other specific disorders	1.17475	0.0902904	1.78375	0.0744647	0.984215	1.40217	Factors influencing health status and contact with health services	Health status	1
K37 Unspecified appendicitis	1.76221	0.317988	1.78173	0.0747932	0.9449	3.28647	Diseases of the digestive system	Digestive system	1
I77.6 Arteritis, unspecified	1.55739	0.250087	1.77143	0.076489	0.953945	2.54257	Diseases of the circulatory system	Circulatory system	1
K57.8 Diverticular disease of intestine, part unspecified, with perforation and abscess	2.20247	0.446112	1.76991	0.0767415	0.918711	5.28009	Diseases of the digestive system	Digestive system	1
I70.2 Atherosclerosis of arteries of the extremities	1.3338	0.162772	1.76953	0.0768059	0.969478	1.83502	Diseases of the circulatory system	Circulatory system	1
C18.0 Caecum	1.35888	0.173466	1.76783	0.0770891	0.967221	1.90913	Neoplasms	Neoplasms	1
D22 Melanocytic naevi	0.761212	0.154421	-1.76689	0.0772474	0.562422	1.03026	Neoplasms	Neoplasms	1
C77.3 Axillary and upper limb lymph nodes	1.25737	0.129931	1.76267	0.0779569	0.974691	1.62204	Neoplasms	Neoplasms	1
K74.0 Hepatic fibrosis	1.86641	0.354406	1.76073	0.0782838	0.931826	3.73833	Diseases of the digestive system	Digestive system	1
R10.2 Pelvic and perineal pain	1.54327	0.246451	1.76062	0.0783033	0.952058	2.50162	Symptoms, signs and abnormal clinical and laboratory findings, not elsewhere classified	Abnormal findings	1
K63.1 Perforation of intestine (nontraumatic)	1.4745	0.221087	1.75641	0.0790187	0.955994	2.27423	Diseases of the digestive system	Digestive system	1
H26 Other cataract	1.06226	0.0343894	1.75634	0.0790298	0.993022	1.13633	Diseases of the eye and adnexa	Eye and ear	1
E21.1 Secondary hyperparathyroidism, not elsewhere classified	2.04985	0.408825	1.75568	0.0791434	0.919875	4.56787	Endocrine, nutritional and metabolic diseases	Endocrine and metabolic	1
C15.9 Oesophagus, unspecified	1.35053	0.171241	1.75483	0.079289	0.965482	1.88914	Neoplasms	Neoplasms	1
M23.29 Derangement of meniscus due to old tear or injury (Unspecified ligament or Unspecified meniscus)	2.15712	0.438483	1.75326	0.0795577	0.913349	5.09462	Diseases of the musculoskeletal system and connective tissue	Musculoskeletal and connective tissue	1
E87.5 Hyperkalaemia	1.2272	0.116865	1.75192	0.079787	0.97598	1.5431	Endocrine, nutritional and metabolic diseases	Endocrine and metabolic	1
M53 Other dorsopathies, not elsewhere classified	0.483198	0.415168	-1.75189	0.0797927	0.214158	1.09023	Diseases of the musculoskeletal system and connective tissue	Musculoskeletal and connective tissue	1
K35.3 Acute appendicitis with localized peritonitis	1.48005	0.22382	1.75176	0.0798156	0.954468	2.29506	Diseases of the digestive system	Digestive system	1
C83.8 Other types of diffuse non-Hodgkin's lymphoma	2.18321	0.445953	1.75085	0.079971	0.910963	5.23229	Neoplasms	Neoplasms	1
L29.2 Pruritus vulvae	2.33191	0.484041	1.74921	0.0802555	0.903015	6.02181	Diseases of the skin and subcutaneous tissue	Skin and subcutaneous tissue	1
E87.8 Other disorders of electrolyte and fluid balance, not elsewhere classified	1.58927	0.265455	1.74521	0.0809476	0.944588	2.67396	Endocrine, nutritional and metabolic diseases	Endocrine and metabolic	1
G31 Other degenerative diseases of nervous system, not elsewhere classified	1.25079	0.128278	1.74444	0.0810827	0.972732	1.60832	Diseases of the nervous system	Nervous system	1
H34.8 Other retinal vascular occlusions	1.40084	0.193283	1.74393	0.0811711	0.959104	2.04603	Diseases of the eye and adnexa	Eye and ear	1
J47 Bronchiectasis	1.17694	0.093518	1.7421	0.0814906	0.979832	1.4137	Diseases of the respiratory system	Respiratory system	1
Z03 Medical observation and evaluation for suspected diseases and conditions	1.11456	0.0623188	1.74045	0.0817806	0.986413	1.25936	Factors influencing health status and contact with health services	Health status	1
H60.9 Otitis externa, unspecified	1.79481	0.33629	1.73926	0.0819887	0.928468	3.46951	Diseases of the ear and mastoid process	Eye and ear	1
Z09.0 Follow-up examination after surgery for other conditions	1.16083	0.0858073	1.73801	0.0822096	0.981135	1.37343	Factors influencing health status and contact with health services	Health status	1
I61 Intracerebral haemorrhage	1.30567	0.153509	1.73747	0.0823047	0.966421	1.76401	Diseases of the circulatory system	Circulatory system	1
Z22.8 Carrier of other infectious diseases	2.32051	0.484527	1.73734	0.0823276	0.897746	5.99809	Factors influencing health status and contact with health services	Health status	1
R61.9 Hyperhidrosis, unspecified	1.40445	0.195535	1.737	0.0823871	0.95734	2.06037	Symptoms, signs and abnormal clinical and laboratory findings, not elsewhere classified	Abnormal findings	1
M54.39 Sciatica (Site unspecified)	1.47789	0.225155	1.73488	0.0827614	0.950585	2.29771	Diseases of the musculoskeletal system and connective tissue	Musculoskeletal and connective tissue	1
N72 Inflammatory disease of cervix uteri	1.83504	0.349934	1.7348	0.0827754	0.924233	3.64342	Diseases of the genitourinary system	Genitourinary system	1
H02.5 Other disorders affecting eyelid function	1.8591	0.35799	1.73215	0.0832469	0.921682	3.74994	Diseases of the eye and adnexa	Eye and ear	1
R79 Other abnormal findings of blood chemistry	1.10216	0.0562694	1.72864	0.0838733	0.987068	1.23067	Symptoms, signs and abnormal clinical and laboratory findings, not elsewhere classified	Abnormal findings	1
I72.3 Aneurysm of iliac artery	1.86592	0.360851	1.72857	0.0838862	0.919892	3.78486	Diseases of the circulatory system	Circulatory system	1
Z95.9 Presence of cardiac and vascular implant and graft, unspecified	1.70713	0.310276	1.72367	0.0847674	0.929307	3.13598	Factors influencing health status and contact with health services	Health status	1
K83 Other diseases of biliary tract	0.806668	0.124799	-1.72152	0.0851565	0.631634	1.0302	Diseases of the digestive system	Digestive system	1
L97 Ulcer of lower limb, not elsewhere classified	1.24011	0.125229	1.71845	0.0857148	0.970208	1.58509	Diseases of the skin and subcutaneous tissue	Skin and subcutaneous tissue	1
M15.9 Polyarthrosis, unspecified	1.12441	0.0682782	1.71734	0.085918	0.98357	1.28541	Diseases of the musculoskeletal system and connective tissue	Musculoskeletal and connective tissue	1
M25.46 Effusion of joint (Lower leg)	1.35089	0.175137	1.71731	0.0859231	0.958392	1.90413	Diseases of the musculoskeletal system and connective tissue	Musculoskeletal and connective tissue	1
F10.0 Acute intoxication	1.3098	0.15717	1.7171	0.0859612	0.962548	1.78233	Mental, Behavioral and Neurodevelopmental disorders	Mental disorders	1
L29.0 Pruritus ani	1.83225	0.353041	1.71523	0.0863035	0.917225	3.66012	Diseases of the skin and subcutaneous tissue	Skin and subcutaneous tissue	1
N71 Inflammatory disease of uterus, except cervix	2.25204	0.47339	1.71494	0.0863555	0.890484	5.69544	Diseases of the genitourinary system	Genitourinary system	1
R07.0 Pain in throat	1.77902	0.335966	1.71465	0.0864094	0.920888	3.43682	Symptoms, signs and abnormal clinical and laboratory findings, not elsewhere classified	Abnormal findings	1
C44.1 Skin of eyelid, including canthus	0.716671	0.194425	-1.71345	0.0866293	0.489582	1.0491	Neoplasms	Neoplasms	1
R26.3 Immobility	1.34562	0.173358	1.71238	0.0868264	0.957988	1.8901	Symptoms, signs and abnormal clinical and laboratory findings, not elsewhere classified	Abnormal findings	1
I86.1 Scrotal varices	2.10566	0.435534	1.70969	0.0873223	0.89673	4.94444	Diseases of the circulatory system	Circulatory system	1
H05 Disorders of orbit	1.68947	0.30691	1.70869	0.0875089	0.925779	3.08313	Diseases of the eye and adnexa	Eye and ear	1
I25.3 Aneurysm of heart	2.28934	0.485376	1.70643	0.0879272	0.884213	5.92737	Diseases of the circulatory system	Circulatory system	1
Z97.2 Presence of dental prosthetic device (complete)(partial)	2.11702	0.440938	1.70094	0.0889546	0.892067	5.02402	Factors influencing health status and contact with health services	Health status	1
B96.1 Klebsiella pneumoniae [K. pneumoniae] as the cause of diseases classified to other chapters	1.37328	0.186506	1.70076	0.0889877	0.952807	1.97931	Certain infectious and parasitic diseases	Infectious diseases	1
I08.1 Disorders of both mitral and tricuspid valves	1.21832	0.116335	1.69746	0.0896105	0.969923	1.53033	Diseases of the circulatory system	Circulatory system	1
R50.8 Other specified fever	1.54561	0.256835	1.69532	0.0900154	0.934288	2.55692	Symptoms, signs and abnormal clinical and laboratory findings, not elsewhere classified	Abnormal findings	1
J32.9 Chronic sinusitis, unspecified	1.30185	0.15564	1.69483	0.0901071	0.959575	1.76621	Diseases of the respiratory system	Respiratory system	1
Z48 Other surgical follow-up care	1.39996	0.198732	1.69296	0.0904624	0.948322	2.0667	Factors influencing health status and contact with health services	Health status	1
Z51.4 Preparatory care for treatment, not elsewhere classified	1.29185	0.151436	1.69096	0.0908448	0.960081	1.73825	Factors influencing health status and contact with health services	Health status	1
J98.8 Other specified respiratory disorders	1.72346	0.321968	1.69064	0.0909055	0.91694	3.23937	Diseases of the respiratory system	Respiratory system	1
C50.3 Lower-inner quadrant of breast	1.50117	0.241096	1.68499	0.0919902	0.935855	2.40797	Neoplasms	Neoplasms	1
Z83.5 Family history of eye and ear disorders	1.19941	0.108143	1.6814	0.0926844	0.970325	1.48258	Factors influencing health status and contact with health services	Health status	1
Z85.0 Personal history of malignant neoplasm of digestive organs	1.14543	0.0807562	1.68138	0.0926894	0.977754	1.34187	Factors influencing health status and contact with health services	Health status	1
D38 Neoplasm of uncertain or unknown behaviour of middle ear and respiratory and intrathoracic organs	1.82964	0.359464	1.68062	0.0928373	0.904462	3.7012	Neoplasms	Neoplasms	1
I22.9 Subsequent myocardial infarction of unspecified site	1.83516	0.361512	1.67943	0.0930685	0.903556	3.7273	Diseases of the circulatory system	Circulatory system	1
R10.1 Pain localised to upper abdomen	1.1083	0.0613375	1.67644	0.0936529	0.982759	1.24988	Symptoms, signs and abnormal clinical and laboratory findings, not elsewhere classified	Abnormal findings	1
J96.01 Acute respiratory failure; Type II [hypercapnic]	1.89158	0.380235	1.67637	0.0936662	0.897777	3.9855	Diseases of the respiratory system	Respiratory system	1
K12.2 Cellulitis and abscess of mouth	2.08093	0.437249	1.67597	0.0937446	0.883223	4.9028	Diseases of the digestive system	Digestive system	1
R26 Abnormalities of gait and mobility	1.11899	0.0671528	1.6742	0.0940917	0.980993	1.2764	Symptoms, signs and abnormal clinical and laboratory findings, not elsewhere classified	Abnormal findings	1
I49.1 Atrial premature depolarisation	1.71644	0.322891	1.67317	0.0942947	0.911554	3.23201	Diseases of the circulatory system	Circulatory system	1
C50.8 Overlapping lesion of breast	1.40015	0.201423	1.67099	0.0947237	0.943455	2.0779	Neoplasms	Neoplasms	1
K76.6 Portal hypertension	1.37068	0.18891	1.66908	0.0951013	0.946532	1.98489	Diseases of the digestive system	Digestive system	1
Z13.0 Special screening examination for diseases of the blood and blood-forming organs and certain disorders involving the immune mechanism	1.1682	0.0931598	1.66881	0.0951544	0.973241	1.40222	Factors influencing health status and contact with health services	Health status	1
E14.9 Without complications	1.1761	0.0973015	1.66699	0.095516	0.971896	1.4232	Endocrine, nutritional and metabolic diseases	Endocrine and metabolic	1
R52.9 Pain, unspecified	1.66721	0.306671	1.66677	0.09556	0.91401	3.04109	Symptoms, signs and abnormal clinical and laboratory findings, not elsewhere classified	Abnormal findings	1
G30.9 Alzheimer's disease, unspecified	1.21771	0.118219	1.66615	0.0956826	0.965862	1.53522	Diseases of the nervous system	Nervous system	1
K02.9 Dental caries, unspecified	1.21424	0.116627	1.66446	0.0960201	0.966124	1.52608	Diseases of the digestive system	Digestive system	1
E78.8 Other disorders of lipoprotein metabolism	1.70623	0.321399	1.66238	0.0964367	0.908788	3.20341	Endocrine, nutritional and metabolic diseases	Endocrine and metabolic	1
R79.8 Other specified abnormal findings of blood chemistry	1.10064	0.0577256	1.6612	0.0966734	0.982901	1.23249	Symptoms, signs and abnormal clinical and laboratory findings, not elsewhere classified	Abnormal findings	1
M21.1 Varus deformity, not elsewhere classified	0.612039	0.295714	-1.66025	0.096865	0.34282	1.09268	Diseases of the musculoskeletal system and connective tissue	Musculoskeletal and connective tissue	1
N81.9 Female genital prolapse, unspecified	1.95516	0.404027	1.65948	0.0970191	0.885676	4.3161	Diseases of the genitourinary system	Genitourinary system	1
I70.20 Atherosclerosis of arteries of extremities (without gangrene)	1.36318	0.186829	1.65833	0.0972504	0.945205	1.966	Diseases of the circulatory system	Circulatory system	1
L30.8 Other specified dermatitis	1.80431	0.356194	1.6569	0.0975394	0.897673	3.62663	Diseases of the skin and subcutaneous tissue	Skin and subcutaneous tissue	1
J36 Peritonsillar abscess	1.85167	0.371946	1.65639	0.0976427	0.893228	3.83853	Diseases of the respiratory system	Respiratory system	1
Z71.3 Dietary counselling and surveillance	1.34204	0.177694	1.65561	0.0978004	0.947355	1.90116	Factors influencing health status and contact with health services	Health status	1
M72.2 Plantar fascial fibromatosis	1.56592	0.270925	1.65535	0.0978533	0.920786	2.66307	Diseases of the musculoskeletal system and connective tissue	Musculoskeletal and connective tissue	1
M67 Other disorders of synovium and tendon	1.20481	0.112582	1.65498	0.0979286	0.966247	1.50227	Diseases of the musculoskeletal system and connective tissue	Musculoskeletal and connective tissue	1
J03.9 Acute tonsillitis, unspecified	1.72599	0.330594	1.65097	0.0987443	0.902893	3.29945	Diseases of the respiratory system	Respiratory system	1
I70.21 Atherosclerosis of arteries of extremities (with gangrene)	1.87643	0.382243	1.64652	0.0996565	0.887088	3.96916	Diseases of the circulatory system	Circulatory system	1
L98.0 Pyogenic granuloma	1.78992	0.353594	1.64644	0.0996738	0.895063	3.57942	Diseases of the skin and subcutaneous tissue	Skin and subcutaneous tissue	1
D12.4 Descending colon	1.20476	0.113155	1.64627	0.0997085	0.965126	1.5039	Neoplasms	Neoplasms	1
K64.8 Other specified haemorrhoids	0.553232	0.360401	-1.64255	0.100475	0.272982	1.12119	Diseases of the digestive system	Digestive system	1
N70.1 Chronic salpingitis and oophoritis	2.02373	0.429262	1.64222	0.100544	0.872498	4.69397	Diseases of the genitourinary system	Genitourinary system	1
N42 Other disorders of prostate	1.26049	0.141109	1.64059	0.100883	0.955934	1.66208	Diseases of the genitourinary system	Genitourinary system	1
H26.9 Cataract, unspecified	1.0633	0.0375258	1.63554	0.101937	0.987899	1.14445	Diseases of the eye and adnexa	Eye and ear	1
R19.5 Other fecal abnormalities	1.1757	0.0990867	1.63353	0.102357	0.968173	1.4277	Symptoms, signs and abnormal clinical and laboratory findings, not elsewhere classified	Abnormal findings	1
E11.4 With neurological complications	1.35492	0.186079	1.63234	0.102609	0.940856	1.95121	Endocrine, nutritional and metabolic diseases	Endocrine and metabolic	1
J33 Nasal polyp	0.737017	0.187171	-1.6303	0.103039	0.510689	1.06365	Diseases of the respiratory system	Respiratory system	1
K52.9 Non-infective gastro-enteritis and colitis, unspecified	1.10944	0.0637261	1.62967	0.103172	0.979172	1.25703	Diseases of the digestive system	Digestive system	1
E78 Disorders of lipoprotein metabolism and other lipidaemias	1.04239	0.0254777	1.62945	0.103217	0.991615	1.09576	Endocrine, nutritional and metabolic diseases	Endocrine and metabolic	1
Z08.0 Follow-up examination after surgery for malignant neoplasm	1.19274	0.108283	1.62772	0.103585	0.964663	1.47474	Factors influencing health status and contact with health services	Health status	1
G62.9 Polyneuropathy, unspecified	1.222	0.123194	1.62739	0.103654	0.959857	1.55572	Diseases of the nervous system	Nervous system	1
R45.1 Restlessness and agitation	1.40973	0.211471	1.62384	0.104409	0.931388	2.13373	Symptoms, signs and abnormal clinical and laboratory findings, not elsewhere classified	Abnormal findings	1
N92.1 Excessive and frequent menstruation with irregular cycle	1.53167	0.263422	1.61853	0.105548	0.913985	2.56679	Diseases of the genitourinary system	Genitourinary system	1
K62.7 Radiation proctitis	1.3998	0.208161	1.61572	0.106155	0.930849	2.105	Diseases of the digestive system	Digestive system	1
K58.0 Irritable bowel syndrome with diarrhoea	0.479815	0.454593	-1.61541	0.106222	0.196845	1.16956	Diseases of the digestive system	Digestive system	1
B95.4 Other streptococcus as the cause of diseases classified to other chapters	1.38752	0.202787	1.6151	0.106289	0.932455	2.06468	Certain infectious and parasitic diseases	Infectious diseases	1
I80.2 Phlebitis and thrombophlebitis of other deep vessels of lower extremities	1.18189	0.103615	1.61285	0.106778	0.964673	1.44802	Diseases of the circulatory system	Circulatory system	1
N64.5 Other signs and symptoms in breast	1.76696	0.353297	1.61129	0.107117	0.884099	3.53146	Diseases of the genitourinary system	Genitourinary system	1
H21.5 Other adhesions and disruptions of iris and ciliary body	1.84734	0.38145	1.60899	0.107619	0.874695	3.90157	Diseases of the eye and adnexa	Eye and ear	1
R61 Hyperhidrosis	1.36909	0.195253	1.60893	0.107632	0.933755	2.00739	Symptoms, signs and abnormal clinical and laboratory findings, not elsewhere classified	Abnormal findings	1
K29.7 Gastritis, unspecified	1.08201	0.0489999	1.60867	0.107688	0.982934	1.19108	Diseases of the digestive system	Digestive system	1
I95.1 Orthostatic hypotension	1.15623	0.0903149	1.60729	0.10799	0.96865	1.38013	Diseases of the circulatory system	Circulatory system	1
K43.9 Ventral hernia without obstruction or gangrene	1.23286	0.130369	1.60574	0.108332	0.95487	1.59179	Diseases of the digestive system	Digestive system	1
E78.5 Hyperlipidaemia, unspecified	1.11239	0.0664704	1.60235	0.109078	0.97651	1.26717	Endocrine, nutritional and metabolic diseases	Endocrine and metabolic	1
I37 Pulmonary valve disorders	1.49197	0.250165	1.59932	0.109749	0.91373	2.43613	Diseases of the circulatory system	Circulatory system	1
N80.1 Endometriosis of ovary	1.87059	0.391745	1.59862	0.109905	0.868008	4.03118	Diseases of the genitourinary system	Genitourinary system	1
E10.3 With ophthalmic complications	1.50526	0.255957	1.5978	0.110088	0.911468	2.4859	Endocrine, nutritional and metabolic diseases	Endocrine and metabolic	1
E21 Hyperparathyroidism and other disorders of parathyroid gland	1.27624	0.152741	1.59695	0.110277	0.946062	1.72166	Endocrine, nutritional and metabolic diseases	Endocrine and metabolic	1
H02.1 Ectropion of eyelid	1.37622	0.200225	1.5949	0.110735	0.929513	2.0376	Diseases of the eye and adnexa	Eye and ear	1
M25.45 Effusion of joint (Pelvic region and thigh)	2.16432	0.484447	1.59379	0.110984	0.837451	5.59349	Diseases of the musculoskeletal system and connective tissue	Musculoskeletal and connective tissue	1
M54.4 Lumbago with sciatica	1.46895	0.241377	1.59314	0.111129	0.915263	2.35758	Diseases of the musculoskeletal system and connective tissue	Musculoskeletal and connective tissue	1
R44 Other symptoms and signs involving general sensations and perceptions	1.31619	0.172993	1.58818	0.112246	0.937708	1.84744	Symptoms, signs and abnormal clinical and laboratory findings, not elsewhere classified	Abnormal findings	1
I84 Haemorrhoids	1.08588	0.0519223	1.58684	0.112549	0.980813	1.20221	Diseases of the circulatory system	Circulatory system	1
M41.99 Scoliosis, unspecified (Site unspecified)	1.59547	0.295068	1.58325	0.113365	0.894798	2.84479	Diseases of the musculoskeletal system and connective tissue	Musculoskeletal and connective tissue	1
L89.2 Stage III decubitus ulcer	1.44327	0.231848	1.58256	0.113523	0.916217	2.27352	Diseases of the skin and subcutaneous tissue	Skin and subcutaneous tissue	1
L40 Psoriasis	1.18477	0.107193	1.58168	0.113723	0.960262	1.46176	Diseases of the skin and subcutaneous tissue	Skin and subcutaneous tissue	1
I44.0 Atrioventricular block, first degree	1.1823	0.105961	1.58037	0.114021	0.960576	1.45519	Diseases of the circulatory system	Circulatory system	1
M89.8 Other specified disorders of bone	1.5186	0.264399	1.58015	0.114073	0.904455	2.54977	Diseases of the musculoskeletal system and connective tissue	Musculoskeletal and connective tissue	1
R60 Oedema, not elsewhere classified	1.1534	0.0905346	1.57634	0.114948	0.965865	1.37734	Symptoms, signs and abnormal clinical and laboratory findings, not elsewhere classified	Abnormal findings	1
Z89.6 Acquired absence of leg above knee	1.8203	0.38	1.57632	0.114953	0.864342	3.83354	Factors influencing health status and contact with health services	Health status	1
F03 Unspecified dementia	1.17315	0.101558	1.57242	0.115853	0.961406	1.43153	Mental, Behavioral and Neurodevelopmental disorders	Mental disorders	1
M89 Other disorders of bone	1.28117	0.157642	1.57174	0.116011	0.940634	1.74499	Diseases of the musculoskeletal system and connective tissue	Musculoskeletal and connective tissue	1
J15.9 Bacterial pneumonia, unspecified	1.99831	0.440542	1.57148	0.116072	0.8427	4.73863	Diseases of the respiratory system	Respiratory system	1
G55 Nerve root and plexus compressions in diseases classified elsewhere	0.860492	0.0956579	-1.57071	0.116251	0.713383	1.03794	Diseases of the nervous system	Nervous system	1
E89.2 Postprocedural hypoparathyroidism	1.69523	0.336235	1.56979	0.116463	0.877052	3.27667	Endocrine, nutritional and metabolic diseases	Endocrine and metabolic	1
D13.6 Pancreas	2.14604	0.486668	1.56909	0.116627	0.826772	5.57046	Neoplasms	Neoplasms	1
H18 Other disorders of cornea	1.21017	0.121705	1.56743	0.117014	0.95335	1.53619	Diseases of the eye and adnexa	Eye and ear	1
H52.2 Astigmatism	1.17948	0.105348	1.56695	0.117127	0.959442	1.44998	Diseases of the eye and adnexa	Eye and ear	1
N32.8 Other specified disorders of bladder	1.11669	0.0704591	1.56645	0.117243	0.972654	1.28206	Diseases of the genitourinary system	Genitourinary system	1
C85.9 Non-Hodgkin's lymphoma, unspecified type	1.32703	0.180888	1.56419	0.117772	0.930912	1.8917	Neoplasms	Neoplasms	1
E07.9 Disorder of thyroid, unspecified	1.45913	0.241715	1.56316	0.118014	0.908544	2.34338	Endocrine, nutritional and metabolic diseases	Endocrine and metabolic	1
I67 Other cerebrovascular diseases	1.11753	0.0710968	1.563	0.118054	0.972171	1.28463	Diseases of the circulatory system	Circulatory system	1
M71.38 Other bursal cyst (Other)	1.87881	0.404107	1.56058	0.118623	0.850956	4.14821	Diseases of the musculoskeletal system and connective tissue	Musculoskeletal and connective tissue	1
H91.1 Presbycusis	1.56161	0.285798	1.55955	0.118867	0.891867	2.73428	Diseases of the ear and mastoid process	Eye and ear	1
J84.9 Interstitial pulmonary disease, unspecified	0.661245	0.265242	-1.55945	0.118891	0.393177	1.11208	Diseases of the respiratory system	Respiratory system	1
K25.3 Acute without haemorrhage or perforation	1.64788	0.320497	1.55849	0.119117	0.879264	3.0884	Diseases of the digestive system	Digestive system	1
B95.5 Unspecified streptococcus as the cause of diseases classified to other chapters	1.80084	0.377493	1.55831	0.119159	0.859314	3.77397	Certain infectious and parasitic diseases	Infectious diseases	1
G63.2 Diabetic polyneuropathy	1.33575	0.185913	1.55714	0.119437	0.927846	1.92298	Diseases of the nervous system	Nervous system	1
L80 Vitiligo	1.87173	0.402922	1.55579	0.119757	0.849719	4.12299	Diseases of the skin and subcutaneous tissue	Skin and subcutaneous tissue	1
H18.4 Corneal degeneration	1.28384	0.16076	1.55421	0.120134	0.936853	1.75934	Diseases of the eye and adnexa	Eye and ear	1
J04 Acute laryngitis and tracheitis	1.87215	0.403716	1.55329	0.120355	0.848587	4.13032	Diseases of the respiratory system	Respiratory system	1
K52 Other non-infective gastro-enteritis and colitis	1.09669	0.0594958	1.55124	0.120845	0.975976	1.23232	Diseases of the digestive system	Digestive system	1
C09.9 Tonsil, unspecified	1.72981	0.353585	1.54987	0.121172	0.865021	3.45916	Neoplasms	Neoplasms	1
M81.98 Osteoporosis, unspecified (Other)	0.589324	0.341432	-1.54871	0.121451	0.301806	1.15075	Diseases of the musculoskeletal system and connective tissue	Musculoskeletal and connective tissue	1
Z50.1 Other physical therapy	1.08183	0.0507973	1.54834	0.121542	0.979307	1.19508	Factors influencing health status and contact with health services	Health status	1
G99.0 Autonomic neuropathy in endocrine and metabolic diseases	1.87073	0.40495	1.54669	0.121939	0.845897	4.13719	Diseases of the nervous system	Nervous system	1
I86 Varicose veins of other sites	1.50308	0.263568	1.54616	0.122066	0.896672	2.51961	Diseases of the circulatory system	Circulatory system	1
H00.1 Chalazion	1.37254	0.204826	1.54602	0.1221	0.918708	2.05056	Diseases of the eye and adnexa	Eye and ear	1
Z13.3 Special screening examination for mental and behavioural disorders	1.38437	0.211475	1.538	0.124048	0.914631	2.09537	Factors influencing health status and contact with health services	Health status	1
H21.8 Other specified disorders of iris and ciliary body	1.50271	0.265592	1.53343	0.12517	0.892896	2.52899	Diseases of the eye and adnexa	Eye and ear	1
Z29 Need for other prophylactic measures	1.25755	0.14947	1.53319	0.125228	0.938202	1.6856	Factors influencing health status and contact with health services	Health status	1
M19.91 Arthrosis, unspecified (Shoulder region)	1.17178	0.103485	1.53184	0.125563	0.956663	1.43526	Diseases of the musculoskeletal system and connective tissue	Musculoskeletal and connective tissue	1
I44.7 Left bundle-branch block, unspecified	1.16045	0.0971904	1.53106	0.125754	0.959172	1.40396	Diseases of the circulatory system	Circulatory system	1
G62.0 Drug-induced polyneuropathy	1.78358	0.378161	1.5301	0.125993	0.849966	3.74269	Diseases of the nervous system	Nervous system	1
R02 Gangrene, not elsewhere classified	1.30203	0.172572	1.52934	0.12618	0.92838	1.82605	Symptoms, signs and abnormal clinical and laboratory findings, not elsewhere classified	Abnormal findings	1
R80 Isolated proteinuria	1.59417	0.30551	1.52648	0.126891	0.87596	2.90126	Symptoms, signs and abnormal clinical and laboratory findings, not elsewhere classified	Abnormal findings	1
I35.2 Aortic (valve) stenosis with insufficiency	1.4007	0.221187	1.52348	0.127639	0.907969	2.16083	Diseases of the circulatory system	Circulatory system	1
Z50.8 Care involving use of rehabilitation procedures	0.668132	0.265252	-1.52033	0.128429	0.397264	1.12369	Factors influencing health status and contact with health services	Health status	1
L93 Lupus erythematosus	1.71185	0.354151	1.51792	0.129035	0.855088	3.42704	Diseases of the skin and subcutaneous tissue	Skin and subcutaneous tissue	1
Z73 Problems related to life-management difficulty	1.26082	0.152763	1.51712	0.129236	0.934588	1.70092	Factors influencing health status and contact with health services	Health status	1
I13 Hypertensive heart and renal disease	1.9544	0.442029	1.51592	0.129539	0.821783	4.64802	Diseases of the circulatory system	Circulatory system	1
A04.5 Campylobacter enteritis	1.49268	0.264393	1.51506	0.129757	0.889025	2.50621	Certain infectious and parasitic diseases	Infectious diseases	1
K01 Embedded and impacted teeth	0.613999	0.322125	-1.5142	0.129976	0.326568	1.15441	Diseases of the digestive system	Digestive system	1
H00 Hordeolum and chalazion	1.34065	0.193769	1.51292	0.130299	0.917023	1.95998	Diseases of the eye and adnexa	Eye and ear	1
G56 Mononeuropathies of upper limb	1.11237	0.0704845	1.5109	0.130814	0.968844	1.27716	Diseases of the nervous system	Nervous system	1
G91 Hydrocephalus	1.36565	0.206366	1.51007	0.131026	0.911337	2.04643	Diseases of the nervous system	Nervous system	1
M54.5 Low back pain	1.11441	0.0717775	1.50921	0.131246	0.968164	1.28275	Diseases of the musculoskeletal system and connective tissue	Musculoskeletal and connective tissue	1
D73.5 Infarction of spleen	1.93944	0.438916	1.50917	0.131255	0.820484	4.5844	Diseases of the blood and blood-forming organs and certain disorders involving the immune mechanism	Hematology	1
K30 Dyspepsia	0.894909	0.0736006	-1.5086	0.131401	0.774693	1.03378	Diseases of the digestive system	Digestive system	1
R00.8 Other and unspecified abnormalities of heart beat	1.47247	0.256992	1.50567	0.132153	0.889807	2.43669	Symptoms, signs and abnormal clinical and laboratory findings, not elsewhere classified	Abnormal findings	1
R42 Dizziness and giddiness	1.11288	0.0712079	1.50196	0.133106	0.967913	1.27956	Symptoms, signs and abnormal clinical and laboratory findings, not elsewhere classified	Abnormal findings	1
K50.8 Other Crohn's disease	1.82298	0.399826	1.50183	0.13314	0.832624	3.99129	Diseases of the digestive system	Digestive system	1
E04.1 Non-toxic single thyroid nodule	1.38913	0.218888	1.50158	0.133205	0.904535	2.13334	Endocrine, nutritional and metabolic diseases	Endocrine and metabolic	1
A49.0 Staphylococcal infection, unspecified	1.55537	0.294985	1.4974	0.134289	0.872451	2.77284	Certain infectious and parasitic diseases	Infectious diseases	1
H43.8 Other disorders of vitreous body	0.75472	0.188034	-1.49658	0.134502	0.522073	1.09104	Diseases of the eye and adnexa	Eye and ear	1
Z95.5 Presence of coronary angioplasty implant and graft	1.10002	0.06371	1.49632	0.134571	0.970893	1.24633	Factors influencing health status and contact with health services	Health status	1
D12.7 Rectosigmoid junction	1.40978	0.229958	1.49345	0.135318	0.898276	2.21254	Neoplasms	Neoplasms	1
C24 Malignant neoplasm of other and unspecified parts of biliary tract	1.58145	0.30719	1.49205	0.135687	0.866113	2.88759	Neoplasms	Neoplasms	1
M24.54 Contracture of joint (Hand)	1.92222	0.438446	1.49045	0.136107	0.813948	4.53951	Diseases of the musculoskeletal system and connective tissue	Musculoskeletal and connective tissue	1
Z08.7 Follow-up examination after combined treatment for malignant neoplasm	1.31397	0.183342	1.4893	0.136409	0.917325	1.88211	Factors influencing health status and contact with health services	Health status	1
I77 Other disorders of arteries and arterioles	1.21303	0.129986	1.48569	0.13736	0.940213	1.565	Diseases of the circulatory system	Circulatory system	1
Z81.8 Family history of other mental and behavioural disorders	1.74213	0.375294	1.47913	0.139105	0.834891	3.63523	Factors influencing health status and contact with health services	Health status	1
F00 Dementia in Alzheimer's disease	1.21822	0.133724	1.47613	0.13991	0.937348	1.58326	Mental, Behavioral and Neurodevelopmental disorders	Mental disorders	1
D12.3 Transverse colon	1.13255	0.0843496	1.47565	0.140039	0.959971	1.33615	Neoplasms	Neoplasms	1
C50.9 Breast, unspecified	1.1256	0.0804843	1.47003	0.141554	0.961335	1.31793	Neoplasms	Neoplasms	1
Z86.6 Personal history of diseases of the nervous system and sense organs	1.07498	0.0491925	1.46969	0.141645	0.976171	1.18378	Factors influencing health status and contact with health services	Health status	1
K43 Ventral hernia	1.1714	0.107821	1.46721	0.142319	0.948257	1.44704	Diseases of the digestive system	Digestive system	1
M23.8 Other internal derangements of knee	1.29882	0.178279	1.46655	0.142498	0.915793	1.84205	Diseases of the musculoskeletal system and connective tissue	Musculoskeletal and connective tissue	1
N92.3 Ovulation bleeding	1.95589	0.458301	1.46376	0.143259	0.796594	4.80231	Diseases of the genitourinary system	Genitourinary system	1
Z42 Follow-up care involving plastic surgery	1.29279	0.175688	1.46169	0.143825	0.916182	1.8242	Factors influencing health status and contact with health services	Health status	1
D37.1 Stomach	1.80191	0.403282	1.46014	0.144251	0.817447	3.972	Neoplasms	Neoplasms	1
K50.1 Crohn's disease of large intestine	1.55494	0.303076	1.45652	0.145248	0.85849	2.81639	Diseases of the digestive system	Digestive system	1
I84.3 External thrombosed haemorrhoids	1.88278	0.434661	1.45573	0.145467	0.803185	4.41351	Diseases of the circulatory system	Circulatory system	1
L85.8 Other specified epidermal thickening	0.569291	0.387171	-1.45508	0.145648	0.266547	1.21589	Diseases of the skin and subcutaneous tissue	Skin and subcutaneous tissue	1
C67.3 Anterior wall of bladder	2.02363	0.486078	1.45016	0.147013	0.780514	5.24664	Neoplasms	Neoplasms	1
I73 Other peripheral vascular diseases	1.12517	0.0814041	1.4488	0.147395	0.959243	1.31981	Diseases of the circulatory system	Circulatory system	1
M25.74 Osteophyte (Hand)	1.58635	0.318704	1.44786	0.147658	0.849412	2.96265	Diseases of the musculoskeletal system and connective tissue	Musculoskeletal and connective tissue	1
K07 Dentofacial anomalies [including malocclusion]	1.52318	0.290853	1.44679	0.147957	0.861346	2.69356	Diseases of the digestive system	Digestive system	1
A49.1 Streptococcal infection, unspecified	1.72679	0.377739	1.44614	0.148138	0.823583	3.62052	Certain infectious and parasitic diseases	Infectious diseases	1
E78.0 Pure hypercholesterolaemia	1.03925	0.0266386	1.44537	0.148354	0.986385	1.09496	Endocrine, nutritional and metabolic diseases	Endocrine and metabolic	1
D17.7 Benign lipomatous neoplasm of other sites	1.5523	0.304566	1.44381	0.148793	0.85453	2.81983	Neoplasms	Neoplasms	1
M46.99 Inflammatory spondylopathy, unspecified (Site unspecified)	1.50523	0.283249	1.44376	0.148806	0.863972	2.62243	Diseases of the musculoskeletal system and connective tissue	Musculoskeletal and connective tissue	1
R19.4 Change in bowel habit	0.919848	0.0580042	-1.44036	0.149765	0.820999	1.0306	Symptoms, signs and abnormal clinical and laboratory findings, not elsewhere classified	Abnormal findings	1
I35.1 Aortic (valve) insufficiency	1.25298	0.156583	1.44028	0.149788	0.921849	1.70305	Diseases of the circulatory system	Circulatory system	1
C18.4 Transverse colon	1.46435	0.265467	1.43676	0.150787	0.87032	2.46383	Neoplasms	Neoplasms	1
G63 Polyneuropathy in diseases classified elsewhere	1.29031	0.177424	1.43655	0.150846	0.911315	1.82691	Diseases of the nervous system	Nervous system	1
K02 Dental caries	1.17725	0.113615	1.43626	0.150927	0.942235	1.47088	Diseases of the digestive system	Digestive system	1
D53 Other nutritional anaemias	1.99605	0.481529	1.43537	0.151182	0.776772	5.1292	Diseases of the blood and blood-forming organs and certain disorders involving the immune mechanism	Hematology	1
I30.9 Acute pericarditis, unspecified	1.99856	0.48258	1.43484	0.151332	0.776146	5.14624	Diseases of the circulatory system	Circulatory system	1
Z95.4 Presence of other heart-valve replacement	1.22967	0.144104	1.4347	0.151373	0.927101	1.63099	Factors influencing health status and contact with health services	Health status	1
F32.3 Severe depressive episode with psychotic symptoms	1.61523	0.334593	1.43301	0.151855	0.838353	3.112	Mental, Behavioral and Neurodevelopmental disorders	Mental disorders	1
R65.0 Systemic Inflammatory Response Syndrome of infectious origin without organ failure	1.8786	0.440539	1.43127	0.152354	0.792224	4.45474	Symptoms, signs and abnormal clinical and laboratory findings, not elsewhere classified	Abnormal findings	1
R40 Somnolence, stupor and coma	0.740802	0.209807	-1.42999	0.15272	0.491037	1.11761	Symptoms, signs and abnormal clinical and laboratory findings, not elsewhere classified	Abnormal findings	1
I27 Other pulmonary heart diseases	1.20776	0.132067	1.42932	0.152911	0.932319	1.56458	Diseases of the circulatory system	Circulatory system	1
M75.5 Bursitis of shoulder	1.28581	0.175946	1.42877	0.15307	0.910774	1.81527	Diseases of the musculoskeletal system and connective tissue	Musculoskeletal and connective tissue	1
K14.9 Disease of tongue, unspecified	1.65402	0.352935	1.42579	0.15393	0.828175	3.30339	Diseases of the digestive system	Digestive system	1
Z92.0 Personal history of contraception	1.77	0.400515	1.42561	0.153981	0.807335	3.88054	Factors influencing health status and contact with health services	Health status	1
C78.4 Secondary malignant neoplasm of small intestine	1.98532	0.481179	1.42521	0.154097	0.773126	5.09813	Neoplasms	Neoplasms	1
Z47.0 Follow-up care involving removal of fracture plate and other internal fixation device	1.24153	0.151847	1.42475	0.154228	0.921945	1.6719	Factors influencing health status and contact with health services	Health status	1
C78.1 Secondary malignant neoplasm of mediastinum	1.8674	0.438463	1.42441	0.154329	0.790712	4.4102	Neoplasms	Neoplasms	1
Z20.8 Contact with and exposure to other communicable diseases	1.57969	0.321093	1.42397	0.154454	0.841893	2.96406	Factors influencing health status and contact with health services	Health status	1
K76 Other diseases of liver	1.10678	0.0712912	1.42315	0.154694	0.962453	1.27276	Diseases of the digestive system	Digestive system	1
N32 Other disorders of bladder	1.09466	0.0637328	1.41908	0.155875	0.966116	1.2403	Diseases of the genitourinary system	Genitourinary system	1
M75.2 Bicipital tendinitis	0.523555	0.456144	-1.41866	0.155998	0.214137	1.28007	Diseases of the musculoskeletal system and connective tissue	Musculoskeletal and connective tissue	1
Z41.1 Other plastic surgery for unacceptable cosmetic appearance	1.69384	0.371527	1.41846	0.156056	0.817763	3.50846	Factors influencing health status and contact with health services	Health status	1
D22.5 Melanocytic naevi of trunk	0.687853	0.263925	-1.41775	0.156264	0.410055	1.15385	Neoplasms	Neoplasms	1
M13.97 Arthritis, unspecified (Ankle and foot)	0.695193	0.256451	-1.41768	0.156284	0.420547	1.1492	Diseases of the musculoskeletal system and connective tissue	Musculoskeletal and connective tissue	1
H25 Senile cataract	1.0566	0.0388799	1.41608	0.156752	0.979076	1.14026	Diseases of the eye and adnexa	Eye and ear	1
D12.8 Rectum	1.1352	0.0895637	1.41585	0.15682	0.952435	1.35303	Neoplasms	Neoplasms	1
N08 Glomerular disorders in diseases classified elsewhere	1.3731	0.224489	1.41241	0.157829	0.884335	2.132	Diseases of the genitourinary system	Genitourinary system	1
R07.4 Chest pain, unspecified	1.07161	0.0490066	1.41137	0.158135	0.973474	1.17965	Symptoms, signs and abnormal clinical and laboratory findings, not elsewhere classified	Abnormal findings	1
C50 Malignant neoplasm of breast	1.09898	0.06692	1.41035	0.158437	0.963888	1.253	Neoplasms	Neoplasms	1
M06.99 Rheumatoid arthritis, unspecified (Site unspecified)	1.20928	0.13482	1.40945	0.158701	0.928468	1.57501	Diseases of the musculoskeletal system and connective tissue	Musculoskeletal and connective tissue	1
R50.0 Fever with chills	1.96755	0.481148	1.40661	0.159543	0.766251	5.05219	Symptoms, signs and abnormal clinical and laboratory findings, not elsewhere classified	Abnormal findings	1
M25.55 Pain in joint (Pelvic region and thigh)	1.17085	0.112269	1.40497	0.160032	0.939593	1.45904	Diseases of the musculoskeletal system and connective tissue	Musculoskeletal and connective tissue	1
M41.86 Other forms of scoliosis (Lumbar region)	1.85314	0.439593	1.4033	0.160528	0.782935	4.38622	Diseases of the musculoskeletal system and connective tissue	Musculoskeletal and connective tissue	1
M51.2 Other specified intervertebral disk displacement	1.17416	0.114576	1.40125	0.16114	0.93799	1.46978	Diseases of the musculoskeletal system and connective tissue	Musculoskeletal and connective tissue	1
R22.0 Localised swelling, mass and lump, head	1.50625	0.292475	1.40054	0.161351	0.849067	2.6721	Symptoms, signs and abnormal clinical and laboratory findings, not elsewhere classified	Abnormal findings	1
R74.0 Elevation of levels of transaminase and lactic acid dehydrogenase [LDH]	1.75765	0.402927	1.3997	0.161603	0.797921	3.87172	Symptoms, signs and abnormal clinical and laboratory findings, not elsewhere classified	Abnormal findings	1
R99 Other ill-defined and unspecified causes of mortality	1.95159	0.478633	1.39699	0.162416	0.763795	4.98657	Symptoms, signs and abnormal clinical and laboratory findings, not elsewhere classified	Abnormal findings	1
C16.9 Stomach, unspecified	1.39104	0.236491	1.39563	0.162827	0.875062	2.21127	Neoplasms	Neoplasms	1
R60.0 Localised oedema	1.15484	0.103223	1.39469	0.163109	0.943321	1.41379	Symptoms, signs and abnormal clinical and laboratory findings, not elsewhere classified	Abnormal findings	1
H04 Disorders of lachrymal system	1.16624	0.110468	1.39211	0.16389	0.939197	1.44816	Diseases of the eye and adnexa	Eye and ear	1
C67.9 Bladder, unspecified	1.18305	0.120792	1.39162	0.164037	0.933652	1.49907	Neoplasms	Neoplasms	1
R59.9 Enlarged lymph nodes, unspecified	1.63656	0.354059	1.39128	0.164142	0.817627	3.27572	Symptoms, signs and abnormal clinical and laboratory findings, not elsewhere classified	Abnormal findings	1
I74 Arterial embolism and thrombosis	1.27618	0.175321	1.39099	0.164228	0.905061	1.79947	Diseases of the circulatory system	Circulatory system	1
L60 Nail disorders	0.651249	0.308747	-1.38905	0.164819	0.355583	1.19276	Diseases of the skin and subcutaneous tissue	Skin and subcutaneous tissue	1
Z87.0 Personal history of diseases of the respiratory system	1.15432	0.103399	1.38793	0.165159	0.942567	1.41364	Factors influencing health status and contact with health services	Health status	1
N13 Obstructive and reflux uropathy	1.13989	0.094336	1.38792	0.16516	0.947466	1.37139	Diseases of the genitourinary system	Genitourinary system	1
H26.8 Other specified cataract	1.1629	0.1089	1.38582	0.165803	0.93939	1.43958	Diseases of the eye and adnexa	Eye and ear	1
N08.3 Glomerular disorders in diabetes mellitus	1.42519	0.2559	1.38456	0.166187	0.863082	2.3534	Diseases of the genitourinary system	Genitourinary system	1
M25.0 Haemarthrosis	1.83733	0.439387	1.38446	0.166219	0.776568	4.34704	Diseases of the musculoskeletal system and connective tissue	Musculoskeletal and connective tissue	1
Z81 Family history of mental and behavioural disorders	1.62943	0.352754	1.38405	0.166343	0.816152	3.25312	Factors influencing health status and contact with health services	Health status	1
M80.90 Unspecified osteoporosis with pathological fracture (Multiple sites)	1.9539	0.48413	1.38357	0.16649	0.756503	5.04655	Diseases of the musculoskeletal system and connective tissue	Musculoskeletal and connective tissue	1
K82.4 Cholesterolosis of gallbladder	0.532941	0.454948	-1.38333	0.166562	0.218487	1.29996	Diseases of the digestive system	Digestive system	1
F20.9 Schizophrenia, unspecified	0.532889	0.455171	-1.38287	0.166704	0.218371	1.3004	Mental, Behavioral and Neurodevelopmental disorders	Mental disorders	1
R01 Cardiac murmurs and other cardiac sounds	1.2009	0.132549	1.38117	0.167226	0.926151	1.55716	Symptoms, signs and abnormal clinical and laboratory findings, not elsewhere classified	Abnormal findings	1
C09 Malignant neoplasm of tonsil	1.62698	0.352502	1.38077	0.167351	0.815325	3.24662	Neoplasms	Neoplasms	1
K01.1 Impacted teeth	0.640809	0.322421	-1.38026	0.167508	0.34063	1.20552	Diseases of the digestive system	Digestive system	1
H91.9 Hearing loss, unspecified	0.900425	0.0760426	-1.37934	0.16779	0.775747	1.04514	Diseases of the ear and mastoid process	Eye and ear	1
Z96 Presence of other functional implants	1.04113	0.0292228	1.37913	0.167855	0.98317	1.1025	Factors influencing health status and contact with health services	Health status	1
K35.9 Acute appendicitis, unspecified	1.67032	0.37208	1.37877	0.167965	0.805534	3.46349	Diseases of the digestive system	Digestive system	1
Z86.2 Personal history of diseases of the blood and blood-forming organs and certain disorders involving the immune mechanism	1.39311	0.241003	1.37566	0.168926	0.868648	2.23423	Factors influencing health status and contact with health services	Health status	1
K70.3 Alcoholic cirrhosis of liver	1.45375	0.272053	1.37526	0.169051	0.852936	2.47777	Diseases of the digestive system	Digestive system	1
R39.8 Other and unspecified symptoms and signs involving the urinary system	1.15886	0.107243	1.37477	0.169204	0.93917	1.42993	Symptoms, signs and abnormal clinical and laboratory findings, not elsewhere classified	Abnormal findings	1
G93 Other disorders of brain	1.17613	0.118534	1.36861	0.17112	0.932305	1.48372	Diseases of the nervous system	Nervous system	1
N83.8 Other noninflammatory disorders of ovary, Fallopian tube and broad ligament	1.53725	0.314377	1.36776	0.171387	0.830129	2.8467	Diseases of the genitourinary system	Genitourinary system	1
J31 Chronic rhinitis, nasopharyngitis and pharyngitis	1.30933	0.19733	1.3658	0.172002	0.889366	1.92759	Diseases of the respiratory system	Respiratory system	1
I42.8 Other cardiomyopathies	1.62131	0.35386	1.36561	0.172062	0.810326	3.24394	Diseases of the circulatory system	Circulatory system	1
K29.4 Chronic atrophic gastritis	1.36946	0.230498	1.36407	0.172545	0.871663	2.15154	Diseases of the digestive system	Digestive system	1
R04.2 Haemoptysis	1.19993	0.133656	1.3637	0.172663	0.923398	1.55928	Symptoms, signs and abnormal clinical and laboratory findings, not elsewhere classified	Abnormal findings	1
N81.8 Other female genital prolapse	1.51326	0.303851	1.3634	0.172758	0.834212	2.74507	Diseases of the genitourinary system	Genitourinary system	1
C18.2 Ascending colon	0.7053	0.257673	-1.35494	0.175436	0.42564	1.16871	Neoplasms	Neoplasms	1
C83.0 Small cell (diffuse)	1.57756	0.33692	1.35309	0.176028	0.81508	3.05333	Neoplasms	Neoplasms	1
N85.0 Endometrial glandular hyperplasia	1.43972	0.269435	1.35265	0.176169	0.849054	2.4413	Diseases of the genitourinary system	Genitourinary system	1
M65.96 Synovitis and tenosynovitis, unspecified (Lower leg)	1.32744	0.209411	1.35263	0.176173	0.880574	2.00109	Diseases of the musculoskeletal system and connective tissue	Musculoskeletal and connective tissue	1
M54.46 Lumbago with sciatica (Lumbar region)	1.65397	0.375311	1.3407	0.180019	0.792615	3.45138	Diseases of the musculoskeletal system and connective tissue	Musculoskeletal and connective tissue	1
H25.1 Senile nuclear cataract	1.06729	0.0487733	1.33525	0.181793	0.96999	1.17435	Diseases of the eye and adnexa	Eye and ear	1
C49.9 Connective and soft tissue, unspecified	1.90068	0.481286	1.33437	0.182082	0.740012	4.88181	Neoplasms	Neoplasms	1
Z54 Convalescence	1.90927	0.484928	1.33364	0.182322	0.738066	4.93898	Factors influencing health status and contact with health services	Health status	1
H60 Otitis externa	1.40428	0.254861	1.33221	0.182792	0.852152	2.31416	Diseases of the ear and mastoid process	Eye and ear	1
K57.1 Diverticular disease of small intestine without perforation or abscess	0.662011	0.309708	-1.33181	0.182922	0.360779	1.21476	Diseases of the digestive system	Digestive system	1
H36.0 Diabetic retinopathy	1.17962	0.124331	1.32867	0.183958	0.924511	1.50513	Diseases of the eye and adnexa	Eye and ear	1
M25.75 Osteophyte (Pelvic region and thigh)	0.663287	0.309878	-1.32487	0.185214	0.361354	1.2175	Diseases of the musculoskeletal system and connective tissue	Musculoskeletal and connective tissue	1
Z98.8 Other specified postsurgical states	0.712095	0.256388	-1.32433	0.185392	0.430824	1.177	Factors influencing health status and contact with health services	Health status	1
Z80.0 Family history of malignant neoplasm of digestive organs	1.10969	0.0787399	1.32178	0.186242	0.950991	1.29486	Factors influencing health status and contact with health services	Health status	1
D43 Neoplasm of uncertain or unknown behaviour of brain and central nervous system	1.52506	0.319344	1.32157	0.186312	0.81557	2.85176	Neoplasms	Neoplasms	1
D41.4 Bladder	1.27896	0.186283	1.32084	0.186555	0.887756	1.84257	Neoplasms	Neoplasms	1
L03.3 Cellulitis of trunk	1.31818	0.209349	1.31956	0.186981	0.874532	1.98688	Diseases of the skin and subcutaneous tissue	Skin and subcutaneous tissue	1
M20 Acquired deformities of fingers and toes	0.900769	0.0792551	-1.3186	0.187301	0.771172	1.05215	Diseases of the musculoskeletal system and connective tissue	Musculoskeletal and connective tissue	1
H36 Retinal disorders in diseases classified elsewhere	1.17786	0.124318	1.31679	0.187909	0.923155	1.50284	Diseases of the eye and adnexa	Eye and ear	1
I26.0 Pulmonary embolism with mention of acute cor pulmonale	1.7046	0.405142	1.3164	0.188039	0.770486	3.7712	Diseases of the circulatory system	Circulatory system	1
I05 Rheumatic mitral valve diseases	1.41752	0.265196	1.31566	0.188287	0.842934	2.38377	Diseases of the circulatory system	Circulatory system	1
F31.9 Bipolar affective disorder, unspecified	1.27944	0.187334	1.31544	0.188362	0.886263	1.84706	Mental, Behavioral and Neurodevelopmental disorders	Mental disorders	1
N94 Pain and other conditions associated with female genital organs and menstrual cycle	1.33549	0.219927	1.31542	0.188368	0.867836	2.05515	Diseases of the genitourinary system	Genitourinary system	1
Z92.4 Personal history of major surgery, not elsewhere classified	1.22686	0.15552	1.31467	0.18862	0.904515	1.66408	Factors influencing health status and contact with health services	Health status	1
M07 Psoriatic and enteropathic arthropathies	1.302	0.201119	1.31218	0.18946	0.877848	1.9311	Diseases of the musculoskeletal system and connective tissue	Musculoskeletal and connective tissue	1
I84.8 Unspecified haemorrhoids with other complications	1.204	0.141649	1.31061	0.18999	0.912123	1.58927	Diseases of the circulatory system	Circulatory system	1
C61 Malignant neoplasm of prostate	0.923603	0.0606445	-1.31046	0.190039	0.820096	1.04017	Neoplasms	Neoplasms	1
C57 Malignant neoplasm of other and unspecified female genital organs	1.63508	0.375648	1.30892	0.190561	0.783047	3.41422	Neoplasms	Neoplasms	1
N85 Other noninflammatory disorders of uterus, except cervix	1.16712	0.118092	1.30865	0.190654	0.925968	1.47108	Diseases of the genitourinary system	Genitourinary system	1
N99 Postprocedural disorders of genito-urinary system, not elsewhere classified	0.722371	0.249262	-1.30472	0.191989	0.443188	1.17742	Diseases of the genitourinary system	Genitourinary system	1
I49.5 Sick sinus syndrome	1.28011	0.189512	1.30307	0.19255	0.882948	1.85593	Diseases of the circulatory system	Circulatory system	1
Z53.0 Procedure not carried out because of contraindication	1.08663	0.0637645	1.30292	0.192602	0.958969	1.23128	Factors influencing health status and contact with health services	Health status	1
L40.9 Psoriasis, unspecified	1.17311	0.122613	1.30212	0.192876	0.922507	1.49179	Diseases of the skin and subcutaneous tissue	Skin and subcutaneous tissue	1
M19 Other arthrosis	1.04566	0.0342932	1.30203	0.192908	0.97769	1.11836	Diseases of the musculoskeletal system and connective tissue	Musculoskeletal and connective tissue	1
R40.2 Coma, unspecified	0.641306	0.341669	-1.30023	0.193522	0.328273	1.25284	Symptoms, signs and abnormal clinical and laboratory findings, not elsewhere classified	Abnormal findings	1
K25 Gastric ulcer	1.12235	0.0888254	1.29944	0.193794	0.943016	1.33578	Diseases of the digestive system	Digestive system	1
K09.0 Developmental odontogenic cysts	1.85208	0.474541	1.29875	0.194028	0.730686	4.69451	Diseases of the digestive system	Digestive system	1
M13.95 Arthritis, unspecified (Pelvic region and thigh)	0.691458	0.28485	-1.29526	0.195232	0.395641	1.20845	Diseases of the musculoskeletal system and connective tissue	Musculoskeletal and connective tissue	1
M79.69 Pain in limb (Site unspecified)	1.68002	0.401169	1.29323	0.19593	0.765312	3.68799	Diseases of the musculoskeletal system and connective tissue	Musculoskeletal and connective tissue	1
Z88.4 Personal history of allergy to anaesthetic agent	0.583435	0.416944	-1.29231	0.196249	0.257685	1.32098	Factors influencing health status and contact with health services	Health status	1
M25.7 Osteophyte	1.1389	0.100838	1.28984	0.197106	0.934659	1.38778	Diseases of the musculoskeletal system and connective tissue	Musculoskeletal and connective tissue	1
J93.8 Other pneumothorax	1.85829	0.480737	1.28897	0.197408	0.724285	4.76779	Diseases of the respiratory system	Respiratory system	1
F31 Bipolar affective disorder	1.27314	0.187393	1.28867	0.197515	0.881794	1.83817	Mental, Behavioral and Neurodevelopmental disorders	Mental disorders	1
K08.1 Loss of teeth due to accident, extraction or local periodontal disease	1.85287	0.47984	1.2853	0.198689	0.723443	4.74554	Diseases of the digestive system	Digestive system	1
K25.4 Chronic or unspecified with haemorrhage	1.57806	0.354959	1.28521	0.19872	0.787012	3.1642	Diseases of the digestive system	Digestive system	1
Z51.2 Other chemotherapy	1.07755	0.0581248	1.28496	0.198806	0.961525	1.20757	Factors influencing health status and contact with health services	Health status	1
N04.9 Unspecified	1.67235	0.400354	1.28444	0.198988	0.763038	3.6653	Diseases of the genitourinary system	Genitourinary system	1
N03.9 Unspecified	1.29794	0.20308	1.28412	0.1991	0.871752	1.93249	Diseases of the genitourinary system	Genitourinary system	1
L85.9 Epidermal thickening, unspecified	1.45433	0.292715	1.27955	0.200704	0.819412	2.5812	Diseases of the skin and subcutaneous tissue	Skin and subcutaneous tissue	1
R06.8 Other and unspecified abnormalities of breathing	1.27687	0.191193	1.27835	0.201127	0.877814	1.85734	Symptoms, signs and abnormal clinical and laboratory findings, not elsewhere classified	Abnormal findings	1
I26 Pulmonary embolism	1.10914	0.0811165	1.27696	0.201615	0.946104	1.30027	Diseases of the circulatory system	Circulatory system	1
N28.8 Other specified disorders of kidney and ureter	1.27691	0.191544	1.27615	0.201901	0.877235	1.85867	Diseases of the genitourinary system	Genitourinary system	1
H49.2 Sixth [abducent] nerve palsy	1.7395	0.435057	1.27247	0.203207	0.741486	4.08079	Diseases of the eye and adnexa	Eye and ear	1
I30 Acute pericarditis	1.74236	0.436638	1.27162	0.203507	0.740407	4.1002	Diseases of the circulatory system	Circulatory system	1
C25.9 Pancreas, unspecified	0.777477	0.198631	-1.26718	0.205092	0.526759	1.14753	Neoplasms	Neoplasms	1
D41 Neoplasm of uncertain or unknown behaviour of urinary organs	1.24081	0.170507	1.26544	0.205714	0.888322	1.73317	Neoplasms	Neoplasms	1
M10.0 Idiopathic gout	1.56516	0.354333	1.26431	0.20612	0.781535	3.13449	Diseases of the musculoskeletal system and connective tissue	Musculoskeletal and connective tissue	1
N21.0 Calculus in bladder	1.26468	0.185937	1.26291	0.20662	0.87844	1.82076	Diseases of the genitourinary system	Genitourinary system	1
N80.9 Endometriosis, unspecified	1.58808	0.366357	1.26249	0.206772	0.774511	3.25623	Diseases of the genitourinary system	Genitourinary system	1
E11.9 Without complications	1.04972	0.0384535	1.26195	0.206967	0.973516	1.1319	Endocrine, nutritional and metabolic diseases	Endocrine and metabolic	1
I46.9 Cardiac arrest, unspecified	0.742094	0.236416	-1.26167	0.207067	0.466898	1.1795	Diseases of the circulatory system	Circulatory system	1
K91.8 Other postprocedural disorders of digestive system, not elsewhere classified	1.29618	0.205714	1.26109	0.207277	0.866088	1.93986	Diseases of the digestive system	Digestive system	1
D33 Benign neoplasm of brain and other parts of central nervous system	0.562005	0.45716	-1.26049	0.207494	0.229406	1.37681	Neoplasms	Neoplasms	1
N70 Salpingitis and oophoritis	1.64042	0.393272	1.25855	0.208191	0.75893	3.54577	Diseases of the genitourinary system	Genitourinary system	1
N30.3 Trigonitis	1.82024	0.476608	1.25673	0.208853	0.715218	4.63252	Diseases of the genitourinary system	Genitourinary system	1
M25.84 Other specified joint disorders (Hand)	1.72623	0.435106	1.25473	0.209577	0.73576	4.05006	Diseases of the musculoskeletal system and connective tissue	Musculoskeletal and connective tissue	1
N81 Female genital prolapse	0.912838	0.0727772	-1.2531	0.210169	0.79149	1.05279	Diseases of the genitourinary system	Genitourinary system	1
M13 Other arthritis	1.05161	0.0401939	1.25205	0.210551	0.971947	1.13781	Diseases of the musculoskeletal system and connective tissue	Musculoskeletal and connective tissue	1
H90 Conductive and sensorineural hearing loss	1.19667	0.143507	1.25109	0.210902	0.903275	1.58536	Diseases of the ear and mastoid process	Eye and ear	1
H65 Nonsuppurative otitis media	1.3308	0.228921	1.2484	0.211886	0.849682	2.08436	Diseases of the ear and mastoid process	Eye and ear	1
R69 Unknown and unspecified causes of morbidity	1.09344	0.0716168	1.24735	0.212269	0.950245	1.25822	Symptoms, signs and abnormal clinical and laboratory findings, not elsewhere classified	Abnormal findings	1
H60.1 Cellulitis of external ear	1.80798	0.474931	1.24694	0.212419	0.712741	4.58623	Diseases of the ear and mastoid process	Eye and ear	1
Z87.1 Personal history of diseases of the digestive system	1.05172	0.0404462	1.24675	0.212491	0.971565	1.13849	Factors influencing health status and contact with health services	Health status	1
Z04.8 Examination and observation for other specified reasons	0.566448	0.456989	-1.24373	0.2136	0.231297	1.38724	Factors influencing health status and contact with health services	Health status	1
M51.0 Lumbar and other intervertebral disk disorders with myelopathy	0.568109	0.456958	-1.23741	0.215936	0.231989	1.39122	Diseases of the musculoskeletal system and connective tissue	Musculoskeletal and connective tissue	1
I89.0 Lymphoedema, not elsewhere classified	0.752261	0.230109	-1.23712	0.216044	0.479181	1.18097	Diseases of the circulatory system	Circulatory system	1
I49.4 Other and unspecified premature depolarisation	1.34677	0.241436	1.23307	0.217551	0.839038	2.16174	Diseases of the circulatory system	Circulatory system	1
Z95.0 Presence of cardiac pacemaker	1.11236	0.0863563	1.23303	0.217565	0.939154	1.3175	Factors influencing health status and contact with health services	Health status	1
M19.04 Primary arthrosis of other joints (Hand)	1.71386	0.436948	1.23298	0.217582	0.727855	4.03559	Diseases of the musculoskeletal system and connective tissue	Musculoskeletal and connective tissue	1
R94.3 Abnormal results of cardiovascular function studies	0.735457	0.249418	-1.23192	0.217979	0.451079	1.19912	Symptoms, signs and abnormal clinical and laboratory findings, not elsewhere classified	Abnormal findings	1
L90.0 Lichen sclerosus et atrophicus	1.38341	0.263469	1.23183	0.218013	0.825438	2.31854	Diseases of the skin and subcutaneous tissue	Skin and subcutaneous tissue	1
L92 Granulomatous disorders of skin and subcutaneous tissue	0.598322	0.417104	-1.23141	0.21817	0.264177	1.35511	Diseases of the skin and subcutaneous tissue	Skin and subcutaneous tissue	1
M23.21 Derangement of meniscus due to old tear or injury (Anterior cruciate ligament or Anterior horn of medial meniscus)	1.69329	0.427935	1.23073	0.218425	0.731933	3.91732	Diseases of the musculoskeletal system and connective tissue	Musculoskeletal and connective tissue	1
D23.5 Skin of trunk	1.53954	0.350685	1.23039	0.21855	0.774259	3.06121	Neoplasms	Neoplasms	1
N48 Other disorders of penis	1.18811	0.140187	1.22951	0.21888	0.902669	1.5638	Diseases of the genitourinary system	Genitourinary system	1
N61 Inflammatory disorders of breast	1.62979	0.397666	1.22829	0.219337	0.747545	3.55325	Diseases of the genitourinary system	Genitourinary system	1
M21.3 Wrist or foot drop (acquired)	1.34542	0.241588	1.22816	0.219385	0.837952	2.16023	Diseases of the musculoskeletal system and connective tissue	Musculoskeletal and connective tissue	1
M23.81 Other internal derangements of knee (Anterior cruciate ligament or Anterior horn of medial meniscus)	1.50121	0.330869	1.22789	0.219487	0.784884	2.87129	Diseases of the musculoskeletal system and connective tissue	Musculoskeletal and connective tissue	1
R59.0 Localised enlarged lymph nodes	1.16121	0.121929	1.22582	0.220268	0.914376	1.47468	Symptoms, signs and abnormal clinical and laboratory findings, not elsewhere classified	Abnormal findings	1
J95 Postprocedural respiratory disorders, not elsewhere classified	1.38101	0.264022	1.22268	0.221451	0.823115	2.31703	Diseases of the respiratory system	Respiratory system	1
M50.3 Other cervical disk degeneration	0.706209	0.284648	-1.22202	0.221701	0.404241	1.23375	Diseases of the musculoskeletal system and connective tissue	Musculoskeletal and connective tissue	1
H61 Other disorders of external ear	1.26339	0.191381	1.22163	0.221849	0.868225	1.8384	Diseases of the ear and mastoid process	Eye and ear	1
N81.4 Uterovaginal prolapse, unspecified	1.27821	0.201272	1.21954	0.222638	0.861546	1.89638	Diseases of the genitourinary system	Genitourinary system	1
K92.0 Haematemesis	1.18368	0.138372	1.21868	0.222968	0.902512	1.55245	Diseases of the digestive system	Digestive system	1
L72 Follicular cysts of skin and subcutaneous tissue	1.12613	0.097705	1.21575	0.224079	0.929868	1.36381	Diseases of the skin and subcutaneous tissue	Skin and subcutaneous tissue	1
C77.2 Intra-abdominal lymph nodes	1.16775	0.127643	1.21496	0.22438	0.909288	1.49969	Neoplasms	Neoplasms	1
K42.0 Umbilical hernia with obstruction, without gangrene	1.50062	0.334078	1.21492	0.224398	0.779655	2.88827	Diseases of the digestive system	Digestive system	1
C18.3 Hepatic flexure	1.50427	0.33641	1.21372	0.224856	0.777987	2.90856	Neoplasms	Neoplasms	1
R29 Other symptoms and signs involving the nervous and musculoskeletal systems	1.07183	0.0572032	1.21269	0.225248	0.958154	1.199	Symptoms, signs and abnormal clinical and laboratory findings, not elsewhere classified	Abnormal findings	1
I77.1 Stricture of artery	1.23646	0.175413	1.21001	0.226275	0.876734	1.74378	Diseases of the circulatory system	Circulatory system	1
H35 Other retinal disorders	1.08295	0.0659074	1.20908	0.22663	0.951716	1.23228	Diseases of the eye and adnexa	Eye and ear	1
D63.0 Anaemia in neoplastic disease	1.37546	0.264175	1.20673	0.227535	0.819562	2.30842	Diseases of the blood and blood-forming organs and certain disorders involving the immune mechanism	Hematology	1
C25.0 Head of pancreas	0.675482	0.325242	-1.20627	0.227714	0.357082	1.27779	Neoplasms	Neoplasms	1
M66.2 Spontaneous rupture of extensor tendons	1.68855	0.435134	1.20393	0.228617	0.719659	3.96188	Diseases of the musculoskeletal system and connective tissue	Musculoskeletal and connective tissue	1
I15 Secondary hypertension	1.78332	0.480746	1.20329	0.228862	0.695054	4.57553	Diseases of the circulatory system	Circulatory system	1
C44.0 Skin of lip	1.34873	0.248694	1.20293	0.229004	0.828391	2.1959	Neoplasms	Neoplasms	1
M23.0 Cystic meniscus	1.76767	0.473842	1.20222	0.229279	0.698338	4.47441	Diseases of the musculoskeletal system and connective tissue	Musculoskeletal and connective tissue	1
R07.3 Other chest pain	1.09161	0.0729238	1.20194	0.229388	0.946222	1.25933	Symptoms, signs and abnormal clinical and laboratory findings, not elsewhere classified	Abnormal findings	1
M25.50 Pain in joint (Multiple sites)	1.316	0.228683	1.20078	0.229835	0.840624	2.06021	Diseases of the musculoskeletal system and connective tissue	Musculoskeletal and connective tissue	1
Z85.8 Personal history of malignant neoplasms of other organs and systems	1.0902	0.0719249	1.20065	0.229886	0.946851	1.25524	Factors influencing health status and contact with health services	Health status	1
J35.1 Hypertrophy of tonsils	1.67358	0.429105	1.2001	0.230102	0.72176	3.88063	Diseases of the respiratory system	Respiratory system	1
Z91.0 Personal history of allergy, other than to drugs and biological substances	0.912179	0.0766103	-1.19983	0.230205	0.784999	1.05996	Factors influencing health status and contact with health services	Health status	1
F00.9 Dementia in Alzheimer's disease, unspecified	1.19573	0.148988	1.19981	0.230212	0.892925	1.60122	Mental, Behavioral and Neurodevelopmental disorders	Mental disorders	1
R41.8 Other and unspecified symptoms and signs involving cognitive functions and awareness	1.18122	0.138826	1.19968	0.230265	0.899832	1.5506	Symptoms, signs and abnormal clinical and laboratory findings, not elsewhere classified	Abnormal findings	1
N75 Diseases of Bartholin's gland	1.66826	0.427201	1.19799	0.230921	0.722154	3.85389	Diseases of the genitourinary system	Genitourinary system	1
Z90.1 Acquired absence of breast(s)	1.19424	0.14818	1.19794	0.230941	0.893225	1.5967	Factors influencing health status and contact with health services	Health status	1
M81.0 Postmenopausal osteoporosis	1.68556	0.436306	1.19663	0.231451	0.716736	3.96395	Diseases of the musculoskeletal system and connective tissue	Musculoskeletal and connective tissue	1
N64 Other disorders of breast	1.31279	0.227489	1.19634	0.231564	0.840536	2.05038	Diseases of the genitourinary system	Genitourinary system	1
R29.6 Tendency to fall, not elsewhere classified	1.07873	0.0633571	1.19608	0.231666	0.952755	1.22135	Symptoms, signs and abnormal clinical and laboratory findings, not elsewhere classified	Abnormal findings	1
R90.0 Intracranial space-occupying lesion	1.5628	0.373878	1.19418	0.232406	0.751031	3.25198	Symptoms, signs and abnormal clinical and laboratory findings, not elsewhere classified	Abnormal findings	1
C67.2 Lateral wall of bladder	1.40135	0.282765	1.19335	0.232734	0.805113	2.43914	Neoplasms	Neoplasms	1
K08.8 Other specified disorders of teeth and supporting structures	0.692007	0.308836	-1.19209	0.233227	0.377771	1.26763	Diseases of the digestive system	Digestive system	1
K91 Postprocedural disorders of digestive system, not elsewhere classified	1.18608	0.143385	1.19018	0.233978	0.895498	1.57095	Diseases of the digestive system	Digestive system	1
C71.2 Temporal lobe	1.56302	0.375382	1.18978	0.234135	0.748926	3.26205	Neoplasms	Neoplasms	1
K20 Oesophagitis	1.08541	0.0689102	1.18941	0.234279	0.948286	1.24237	Diseases of the digestive system	Digestive system	1
Z88.1 Personal history of allergy to other antibiotic agents	1.0927	0.0746461	1.18763	0.234979	0.943979	1.26485	Factors influencing health status and contact with health services	Health status	1
D17.9 Benign lipomatous neoplasm, unspecified	1.67254	0.433244	1.18719	0.235153	0.715481	3.9098	Neoplasms	Neoplasms	1
M19.95 Arthrosis, unspecified (Pelvic region and thigh)	1.56169	0.375659	1.18663	0.235372	0.747883	3.26105	Diseases of the musculoskeletal system and connective tissue	Musculoskeletal and connective tissue	1
G40.3 Generalised idiopathic epilepsy and epileptic syndromes	1.36514	0.262411	1.18613	0.235569	0.816228	2.28318	Diseases of the nervous system	Nervous system	1
E11 Non-insulin-dependent diabetes mellitus	1.04626	0.038348	1.17917	0.23833	0.970502	1.12792	Endocrine, nutritional and metabolic diseases	Endocrine and metabolic	1
H81.0 Meniere's disease	1.27413	0.205475	1.17904	0.23838	0.851753	1.90596	Diseases of the ear and mastoid process	Eye and ear	1
M13.9 Arthritis, unspecified	1.04949	0.0409803	1.17864	0.238543	0.968488	1.13726	Diseases of the musculoskeletal system and connective tissue	Musculoskeletal and connective tissue	1
H33.0 Retinal detachment with retinal break	0.812407	0.176379	-1.17788	0.238844	0.574963	1.14791	Diseases of the eye and adnexa	Eye and ear	1
K60.2 Anal fissure, unspecified	1.24964	0.18989	1.1736	0.240556	0.86129	1.81309	Diseases of the digestive system	Digestive system	1
K04.7 Periapical abscess without sinus	1.26591	0.200928	1.17352	0.240589	0.853833	1.87687	Diseases of the digestive system	Digestive system	1
Z60 Problems related to social environment	1.12442	0.100069	1.17184	0.24126	0.924163	1.36807	Factors influencing health status and contact with health services	Health status	1
M43.0 Spondylolysis	0.653731	0.363043	-1.17082	0.241671	0.320905	1.33175	Diseases of the musculoskeletal system and connective tissue	Musculoskeletal and connective tissue	1
J31.0 Chronic rhinitis	1.27054	0.204512	1.1708	0.241679	0.850957	1.89701	Diseases of the respiratory system	Respiratory system	1
R26.8 Other and unspecified abnormalities of gait and mobility	1.09042	0.0740191	1.16944	0.242226	0.943165	1.26066	Symptoms, signs and abnormal clinical and laboratory findings, not elsewhere classified	Abnormal findings	1
L81 Other disorders of pigmentation	1.27725	0.209285	1.16925	0.242302	0.847484	1.92495	Diseases of the skin and subcutaneous tissue	Skin and subcutaneous tissue	1
H34 Retinal vascular occlusions	1.23414	0.18023	1.16725	0.24311	0.866866	1.75701	Diseases of the eye and adnexa	Eye and ear	1
M79.2 Neuralgia and neuritis, unspecified	1.31353	0.234308	1.16392	0.244456	0.829842	2.07913	Diseases of the musculoskeletal system and connective tissue	Musculoskeletal and connective tissue	1
B07 Viral warts	1.32283	0.240558	1.16303	0.244819	0.825546	2.11967	Certain infectious and parasitic diseases	Infectious diseases	1
Z73.9 Problem related to life-management difficulty, unspecified	1.24156	0.186042	1.16301	0.244825	0.862201	1.78784	Factors influencing health status and contact with health services	Health status	1
R27.0 Ataxia, unspecified	0.614893	0.418325	-1.16251	0.245028	0.270845	1.39598	Symptoms, signs and abnormal clinical and laboratory findings, not elsewhere classified	Abnormal findings	1
K10.8 Other specified diseases of jaws	1.54161	0.372758	1.16115	0.245581	0.742476	3.20086	Diseases of the digestive system	Digestive system	1
[truncated: 1,243 more rows]

## Sheet: ST9
Supplementary Table 9: Disease outcome definitions. Definitions of cancer and cardiovascular disease (CVD) outcomes in UK Biobank using ICD-10, ICD-9, self-reported cancer, self-reported non-cancer illness, operation, OPSC4, and ICD-O codes. For each definition, the first event that occurred was selected.
[truncated: 41 more rows]

[truncated: 33 more sheets: ST10, ST11, ST12, ST13, ST14, ST15, ST16, ST17, ST18, ST19, ST20, ST21, ST22, ST23, ST24, ST25, ST26, ST27, ST28, ST29 …]
